# Supplementary material for: Climate change threatens European conservation areas
Source: Ecol Lett. 2011 May;14(5):484–92. doi: 10.1111/j.1461-0248.2011.01610.x (PMC3116148; doi:10.1111/j.1461-0248.2011.01610.x)
Supplement: Supplementary file 3 [file ele0014-0484-SD3.xls]

## Sheet: PA
	A1FI						A2						B1						B2
	2020		2050		2080		2020		2050		2080		2020		2050		2080		2020		2050		2080
species	in	out	in	out	in	out	in	out	in	out	in	out	in	out	in	out	in	out	in	out	in	out	in	out
Proteus anguinus	W	W	W	W	W	W	W	W	W	W	W	W	W	W	W	W	W	W	W	W	W	W	W	W
Chioglossa lusitanica	W	L	L	L	L	L	W	L	L	L	L	L	W	W	L	L	L	L	W	W	L	L	W	L
Euproctus asper	W	L	W	L	L	L	W	L	W	L	L	L	W	L	W	L	W	L	W	L	W	L	W	L
Pleurodeles waltl	W	L	L	L	L	L	W	L	L	L	L	L	W	L	W	L	L	L	W	L	W	L	L	L
Salamandra atra	W	L	W	L	L	L	W	L	W	L	L	L	W	L	W	L	W	L	W	L	W	L	W	L
Salamandra salamandra	W	L	W	L	L	L	W	L	W	L	W	L	W	L	W	L	W	L	W	L	W	L	W	L
Salamandrina terdigitata	W	W	W	W	W	W	W	W	W	W	W	W	W	W	W	W	W	W	W	W	W	W	W	W
Triturus helveticus	W	W	L	L	L	L	W	W	W	L	L	L	W	W	W	L	W	L	W	W	W	L	W	L
Triturus vulgaris	W	W	L	W	L	L	W	W	W	W	L	L	W	W	W	W	L	L	W	W	W	W	L	L
Triturus boscai	W	L	L	L	W	L	W	L	L	L	W	L	W	L	L	L	W	L	W	L	L	L	W	L
Triturus alpestris	L	L	L	L	L	L	L	L	L	L	L	L	L	L	L	L	L	L	L	L	L	L	L	L
Triturus montandoni	L	L	L	L	L	L	L	L	L	L	L	L	L	L	L	L	L	L	L	L	L	L	L	L
Triturus marmoratus	W	W	L	L	L	L	W	W	L	L	W	L	W	W	L	L	W	L	W	W	L	L	W	L
Triturus cristatus grp	W	W	W	W	L	L	W	W	W	W	L	L	W	W	W	W	L	L	W	W	W	W	L	L
Triturus italicus	W	W	W	L	W	W	W	W	W	L	W	W	W	W	W	L	W	W	W	W	W	L	W	W
Alytes obstetricans	W	W	L	L	L	L	W	W	L	L	L	L	W	W	W	L	W	L	W	W	L	L	W	L
Alytes cisternasii	W	L	L	L	L	L	W	L	L	L	L	L	W	L	W	L	L	L	W	L	L	L	L	L
Bombina variegata	W	L	W	W	L	L	W	L	W	W	L	L	W	L	W	W	W	L	W	L	W	W	W	L
Bombina bombina	L	L	W	W	L	L	L	L	W	W	L	L	L	L	W	W	L	L	L	L	W	W	L	L
Discoglossus pictus	W	W	L	W	W	W	W	W	L	W	W	W	W	W	L	W	W	W	W	W	L	W	W	W
Discoglossus galganoi	W	L	L	L	L	L	W	L	L	L	L	L	W	L	L	L	W	L	W	L	L	L	W	L
Pelobates syriacus	W	W	W	W	W	W	W	W	W	W	W	W	W	W	W	W	W	W	W	W	W	W	W	W
Pelobates cultripes	W	L	L	L	L	L	W	L	L	L	L	L	W	L	L	L	L	L	W	L	L	L	L	L
Pelobates fuscus	L	L	L	L	L	L	L	L	L	L	L	L	L	L	L	L	L	L	L	L	L	L	L	L
Pelodytes punctatus	W	L	L	L	L	L	W	L	L	L	W	L	W	L	L	L	W	L	W	L	L	L	W	L
Bufo viridis	L	L	W	W	L	W	L	L	W	W	L	W	L	L	W	W	L	W	L	L	W	W	L	W
Bufo bufo	W	L	L	L	L	L	W	L	W	L	L	L	W	W	W	L	W	L	W	W	W	L	W	L
Bufo calamita	W	W	L	L	L	L	W	W	L	L	L	L	W	W	L	L	L	L	W	W	L	L	L	L
Hyla meridionalis	W	W	W	W	W	W	W	W	W	W	W	W	W	W	W	W	W	W	W	W	W	W	W	W
Hyla arborea	W	W	W	W	W	W	W	W	W	W	W	W	W	W	W	W	W	W	W	W	W	W	W	W
Rana dalmatina	W	W	W	W	W	W	W	W	W	W	W	W	W	W	W	W	W	W	W	W	W	W	W	W
Rana balcanica	L	L	W	W	W	W	L	L	W	W	W	W	L	L	W	W	W	W	L	L	W	W	W	W
Rana perezi	W	W	L	L	L	L	W	W	L	L	L	L	W	W	L	L	W	L	W	W	L	L	W	L
Rana italica	W	W	W	W	W	W	W	W	W	W	W	W	W	W	W	W	W	W	W	W	W	W	W	W
Rana iberica	W	L	L	L	L	L	W	L	L	L	L	L	W	L	L	L	L	L	W	L	L	L	W	L
Rana graeca	L	L	W	W	W	W	L	L	W	W	W	W	L	L	W	W	W	L	L	L	W	W	W	W
Rana ridibunda	W	W	W	W	W	W	W	W	W	W	L	W	W	W	W	W	L	W	W	W	W	W	L	W
Rana arvalis	L	L	L	L	L	L	L	L	L	L	L	L	L	L	L	L	L	L	L	L	L	L	L	L
Rana esculenta	W	W	W	L	L	L	W	W	W	W	L	L	W	W	W	W	W	L	W	W	W	W	W	L
Rana temporaria	L	L	L	L	L	L	L	L	L	L	L	L	W	L	L	L	L	L	W	L	L	L	L	L
Rana lessonae	L	L	W	W	L	L	L	L	W	W	L	L	L	L	W	W	L	L	W	L	W	W	L	L
Rana latastei	W	W	W	W	W	W	W	W	W	W	W	W	L	W	W	W	W	W	W	W	W	W	W	W

## Sheet: RN2000
	A1FI						A2						B1						B2
	2020		2050		2080		2020		2050		2080		2020		2050		2080		2020		2050		2080
species	in	out	in	out	in	out	in	out	in	out	in	out	in	out	in	out	in	out	in	out	in	out	in	out
Proteus anguinus	W	W	W	W	W	W	W	W	W	W	W	W	W	W	W	W	W	W	W	W	W	W	W	W
Chioglossa lusitanica	W	L	L	L	L	L	W	L	L	L	L	L	W	L	L	L	L	L	W	W	L	L	W	L
Euproctus asper	W	L	L	L	L	L	W	L	L	L	L	L	W	L	L	L	L	L	W	L	L	L	L	L
Pleurodeles waltl	W	L	L	L	L	L	W	L	L	L	L	L	W	L	L	L	L	L	W	L	L	L	L	L
Salamandra atra	W	L	W	L	L	L	W	L	W	L	L	L	W	L	W	L	L	L	W	L	W	W	W	L
Salamandra salamandra	W	L	L	L	L	L	W	L	L	L	L	L	W	W	L	L	L	L	W	W	L	L	L	L
Salamandrina terdigitata	W	W	W	W	W	L	W	W	W	W	W	W	W	W	W	W	W	W	W	W	W	W	W	W
Triturus helveticus	W	W	L	L	L	L	W	W	L	L	L	L	W	W	L	L	L	L	W	W	L	L	L	L
Triturus vulgaris	W	W	W	W	L	L	W	W	W	W	L	L	W	W	W	W	L	L	W	W	W	W	L	L
Triturus boscai	L	L	L	L	L	L	L	L	L	L	L	L	W	L	L	L	L	L	W	L	L	L	W	L
Triturus alpestris	L	L	L	L	L	L	L	L	L	L	L	L	L	L	L	L	L	L	L	L	L	L	L	L
Triturus montandoni	L	L	L	L	L	L	L	L	L	L	L	L	L	L	L	L	L	L	L	L	L	L	L	L
Triturus marmoratus	W	W	L	L	L	L	W	W	L	L	L	L	W	W	L	L	L	L	W	W	L	L	L	L
Triturus cristatus grp	W	W	W	L	L	L	W	W	W	W	L	L	W	W	W	W	L	L	W	W	W	W	L	L
Triturus italicus	W	W	L	L	W	W	W	W	L	L	W	W	W	W	W	L	W	W	W	W	W	L	W	W
Alytes obstetricans	W	W	L	L	L	L	W	W	L	L	L	L	W	W	L	L	L	L	W	W	L	L	L	L
Alytes cisternasii	L	L	L	L	L	L	L	L	L	L	L	L	W	L	L	L	L	L	W	L	L	L	L	L
Bombina variegata	W	L	W	W	L	L	W	L	W	W	L	L	W	L	W	W	W	L	W	L	W	W	W	L
Bombina bombina	L	L	W	W	L	L	L	L	W	W	L	L	L	L	W	W	L	L	L	L	W	W	L	L
Discoglossus pictus	W	W	W	W	W	W	W	W	W	W	W	W	W	W	L	W	W	W	W	W	W	W	W	W
Discoglossus galganoi	W	L	L	L	L	L	W	L	L	L	L	L	W	L	L	L	L	L	W	L	L	L	L	L
Pelobates syriacus	W	W	W	W	W	L	W	W	W	W	W	W	W	W	W	W	W	W	W	W	W	W	W	W
Pelobates cultripes	W	L	L	L	L	L	W	L	L	L	L	L	W	L	L	L	L	L	W	L	L	L	L	L
Pelobates fuscus	L	L	L	L	L	L	L	L	L	L	L	L	L	L	L	L	L	L	L	L	L	L	L	L
Pelodytes punctatus	W	L	L	L	L	L	W	L	L	L	L	L	W	L	L	L	L	L	W	L	L	L	L	L
Bufo viridis	L	L	W	W	W	W	L	L	W	W	W	W	L	L	W	W	W	L	L	L	W	W	W	W
Bufo bufo	L	L	L	L	L	L	L	L	L	L	L	L	W	W	L	L	L	L	W	L	L	L	L	L
Bufo calamita	W	W	L	L	L	L	W	W	L	L	L	L	W	W	L	L	L	L	W	W	L	L	L	L
Hyla meridionalis	W	W	W	W	W	W	W	W	W	W	W	W	W	W	W	W	W	W	W	W	W	W	W	W
Hyla arborea	W	W	W	W	W	W	W	W	W	W	W	W	W	W	W	W	W	W	W	W	W	W	W	W
Rana dalmatina	W	W	W	W	W	W	W	W	W	W	W	W	W	W	W	W	W	W	W	W	W	W	W	W
Rana balcanica	L	L	W	W	W	L	L	L	W	W	W	L	L	L	W	W	W	L	L	L	W	W	W	W
Rana perezi	W	W	L	L	L	L	W	W	L	L	L	L	W	W	L	L	L	L	W	W	L	L	L	L
Rana italica	W	W	W	W	W	W	W	W	W	W	W	W	W	W	W	W	W	W	W	W	W	W	W	W
Rana iberica	L	L	L	L	L	L	L	L	L	L	L	L	L	L	L	L	L	L	L	L	L	L	L	L
Rana graeca	L	L	W	W	L	L	L	L	W	W	L	L	L	L	W	W	L	L	L	L	W	W	W	L
Rana ridibunda	W	W	W	W	W	W	W	W	W	W	W	W	W	W	W	W	W	W	W	W	W	W	W	W
Rana arvalis	L	L	L	L	L	L	L	L	L	L	L	L	L	L	L	L	L	L	L	L	L	L	L	L
Rana esculenta	W	W	W	L	L	L	W	W	W	W	L	L	W	W	W	W	L	L	W	W	W	W	L	L
Rana temporaria	L	L	L	L	L	L	L	L	L	L	L	L	L	L	L	L	L	L	L	L	L	L	L	L
Rana lessonae	L	L	W	W	L	L	L	L	W	W	L	L	L	L	W	W	L	L	L	L	W	W	L	L
Rana latastei	W	W	W	W	W	W	W	W	W	W	W	W	W	W	W	W	W	W	W	W	W	W	W	W
