# Supplementary material for: Climate change threatens European conservation areas
Source: Ecol Lett. 2011 May;14(5):484–92. doi: 10.1111/j.1461-0248.2011.01610.x (PMC3116148; doi:10.1111/j.1461-0248.2011.01610.x)
Supplement: Supplementary file 4 [file ele0014-0484-SD4.xls]

## Sheet: PA
	A1FI						A2						B1						B2
	2020		2050		2080		2020		2050		2080		2020		2050		2080		2020		2050		2080
species	in	out	in	out	in	out	in	out	in	out	in	out	in	out	in	out	in	out	in	out	in	out	in	out
Tachybaptus ruficollis	W	W	W	W	W	W	W	W	W	W	W	W	W	W	W	W	W	W	W	W	W	W	W	W
Podiceps auritus	L	L	L	L	L	L	L	L	L	L	L	L	L	L	L	L	L	L	L	L	L	L	L	L
Podiceps cristatus	L	L	L	L	L	L	L	L	L	L	L	L	L	L	L	L	L	L	L	L	L	L	L	L
Podiceps grisegena	L	L	L	L	L	L	L	L	L	L	L	L	L	L	L	L	L	L	L	L	L	L	L	L
Podiceps nigricollis	L	L	L	L	L	L	L	L	L	L	L	L	L	L	L	L	L	L	L	L	L	L	L	L
Botaurus stellaris	L	L	W	W	L	L	L	L	W	W	L	L	L	L	L	W	L	W	L	L	L	W	L	W
Ixobrychus minutus	W	W	W	W	W	W	W	W	W	W	W	W	W	W	W	W	W	W	W	W	W	W	W	W
Nycticorax nycticorax	W	W	W	W	W	W	W	W	W	W	W	W	W	W	W	W	W	W	W	W	W	W	W	W
Ardeola ralloides	W	W	W	W	W	W	W	W	W	W	W	W	W	W	W	W	W	W	W	W	W	W	W	W
Ardea cinerea	W	W	L	L	L	L	W	W	L	L	L	L	W	W	L	L	L	L	W	W	L	L	L	L
Ardea purpurea	W	W	W	W	W	W	W	W	W	W	W	W	W	W	W	W	W	W	W	W	W	W	W	W
Bubulcus ibis	W	W	W	W	W	W	W	W	W	W	W	W	W	W	W	W	W	W	W	W	W	W	W	W
Egretta alba	L	L	W	W	L	L	L	W	W	W	L	L	L	L	W	L	L	L	L	L	W	L	L	L
Egretta garzetta	W	W	W	W	W	W	W	W	W	W	W	W	W	W	W	W	W	W	W	W	W	W	W	W
Ciconia ciconia	L	L	W	W	L	L	L	L	W	W	L	L	L	L	W	W	L	L	L	L	W	W	L	L
Ciconia nigra	L	L	W	W	L	L	L	L	W	W	L	L	L	L	W	W	L	L	L	L	W	W	L	L
Plegadis falcinellus	W	W	W	W	W	W	W	W	W	W	W	W	W	W	W	W	W	W	W	W	W	W	W	W
Platalea leucorodia	W	W	W	W	W	W	W	W	W	W	W	W	W	W	W	W	W	W	W	W	W	W	W	W
Cygnus cygnus	L	L	L	L	L	L	L	L	L	L	L	L	L	L	L	L	L	L	L	L	L	L	L	L
Cygnus olor	L	W	L	L	L	L	L	W	L	L	L	L	L	W	L	L	L	L	L	W	L	L	L	L
Anser anser	L	L	L	L	L	L	L	L	L	L	L	L	L	L	L	L	L	L	L	L	L	L	L	L
Anser fabalis	L	L	L	L	L	L	L	L	L	L	L	L	L	L	L	L	L	L	L	L	L	L	L	L
Anas acuta	L	L	L	L	L	L	L	L	L	L	L	L	L	L	L	L	L	L	L	L	L	L	L	L
Anas clypeata	W	W	L	L	L	L	W	W	L	L	L	L	W	W	L	L	L	L	W	W	L	L	L	L
Anas crecca	L	L	L	L	L	L	L	L	L	L	L	L	L	L	L	L	L	L	L	L	L	L	L	L
Anas penelope	L	L	L	L	L	L	L	L	L	L	L	L	L	L	L	L	L	L	L	L	L	L	L	L
Anas platyrhynchos	L	L	L	L	L	L	L	L	L	L	L	L	L	L	L	L	L	L	L	L	L	L	L	L
Anas querquedula	L	L	W	W	L	L	L	L	W	W	L	L	L	L	W	W	L	L	L	L	W	W	L	L
Anas strepera	W	W	L	L	L	L	W	W	L	L	L	L	W	W	L	L	L	L	W	W	L	L	L	L
Branta canadensis	L	L	L	L	L	L	L	L	L	L	L	L	L	L	L	L	L	L	L	L	L	L	L	L
Branta leucopsis	L	L	L	L	L	L	L	L	L	L	L	L	L	L	L	L	L	L	L	L	L	L	L	L
Alopochen aegyptiacus	L	L	L	L	L	L	L	L	L	L	L	L	L	L	L	L	L	L	L	L	L	L	L	L
Tadorna ferruginea	W	W	W	W	L	W	W	W	W	W	L	W	W	W	W	W	W	W	W	W	W	W	W	W
Tadorna tadorna	L	L	L	L	L	L	L	L	L	L	L	L	L	L	L	L	L	L	L	L	L	L	L	L
Aix galericulata	L	L	L	L	L	L	L	L	L	L	L	L	L	L	L	L	L	L	L	L	L	L	L	L
Netta rufina	L	W	W	W	W	W	L	W	W	W	L	W	L	W	W	W	L	W	L	W	W	W	L	W
Aythya ferina	W	W	L	L	L	L	W	W	L	L	L	L	W	W	L	L	L	L	W	W	L	L	L	L
Aythya fuligula	L	L	L	L	L	L	L	L	L	L	L	L	L	L	L	L	L	L	L	L	L	L	L	L
Aythya marila	L	L	L	L	L	L	L	L	L	L	L	L	L	L	L	L	L	L	L	L	L	L	L	L
Aythya nyroca	L	L	W	W	W	W	L	L	W	W	W	W	L	L	W	W	W	W	L	L	W	W	W	W
Somateria mollissima	L	L	L	L	L	L	L	L	L	L	L	L	L	L	L	L	L	L	L	L	L	L	L	L
Clangula hyemalis	L	L	L	L	L	L	L	L	L	L	L	L	L	L	L	L	L	L	L	L	L	L	L	L
Melanitta fusca	L	L	L	L	L	L	L	L	L	L	L	L	L	L	L	L	L	L	L	L	L	L	L	L
Melanitta nigra	L	L	L	L	L	L	L	L	L	L	L	L	L	L	L	L	L	L	L	L	L	L	L	L
Bucephala clangula	L	L	L	L	L	L	L	L	L	L	L	L	L	L	L	L	L	L	L	L	L	L	L	L
Mergus merganser	L	L	L	L	L	L	L	L	L	L	L	L	L	L	L	L	L	L	L	L	L	L	L	L
Mergus albellus	L	L	L	L	L	L	L	L	L	L	L	L	L	L	L	L	L	L	L	L	L	L	L	L
Mergus serrator	L	L	L	L	L	L	L	L	L	L	L	L	L	L	L	L	L	L	L	L	L	L	L	L
Oxyura jamaicensis	L	L	L	L	L	L	L	L	L	L	L	L	L	L	L	L	L	L	L	L	L	L	L	L
Pernis apivorus	L	L	L	L	L	L	L	L	L	L	L	L	L	L	W	L	L	L	L	L	L	L	L	L
Elanus caeruleus	W	L	W	L	L	L	W	L	W	L	L	L	W	L	W	L	W	L	W	L	W	L	W	L
Milvus migrans	W	W	W	W	W	W	L	W	W	W	W	W	L	W	W	W	W	W	W	W	W	W	W	W
Milvus milvus	W	W	L	L	L	L	W	W	L	L	L	L	W	W	L	L	L	L	W	W	L	L	L	L
Haliaeetus albicilla	L	L	L	L	L	L	L	L	L	L	L	L	L	L	L	L	L	L	L	L	L	L	L	L
Gypaetus barbatus	L	L	W	L	L	L	L	L	W	L	L	L	L	L	W	L	L	L	L	L	W	L	L	L
Gyps fulvus	W	L	W	L	W	L	W	L	W	L	W	L	L	L	W	L	W	L	L	L	W	L	W	L
Neophron percnopterus	L	L	W	L	L	L	L	L	W	L	L	L	L	L	W	L	L	L	L	L	W	L	L	L
Aegypius monachus	W	W	W	W	W	W	W	W	W	W	W	W	W	W	W	W	W	W	W	W	W	W	W	W
Circaetus gallicus	W	W	W	W	W	W	W	W	W	W	W	W	W	W	W	W	W	W	W	W	W	W	W	W
Circus aeruginosus	W	W	W	W	L	L	W	W	W	W	L	W	W	W	W	W	W	W	W	W	W	W	W	W
Circus cyaneus	L	L	L	L	L	L	L	L	L	L	L	L	L	L	L	L	L	L	L	L	L	L	L	L
Circus pygargus	W	L	W	L	W	L	W	L	W	L	W	L	W	L	W	L	W	L	W	L	W	L	W	L
Accipiter brevipes	W	W	W	W	W	W	W	W	W	W	W	W	W	W	W	W	W	W	W	W	W	W	W	W
Accipiter gentilis	L	L	L	L	L	L	L	L	L	L	L	L	L	L	L	L	L	L	L	L	L	L	L	L
Accipiter nisus	W	L	L	L	L	L	W	L	W	L	L	L	W	L	W	L	W	L	W	L	W	L	W	L
Buteo buteo	L	L	W	W	W	W	L	L	W	W	W	W	W	W	W	W	W	W	W	W	W	W	W	W
Buteo lagopus	L	L	L	L	L	L	L	L	L	L	L	L	L	L	L	L	L	L	L	L	L	L	L	L
Buteo rufinus	W	W	W	W	W	W	W	W	W	W	W	W	W	W	W	W	W	W	W	W	W	W	W	W
Aquila chrysaetos	L	L	L	L	L	L	L	L	L	L	L	L	L	L	L	L	L	L	L	L	L	L	L	L
Aquila heliaca	W	W	W	W	W	W	W	W	W	W	W	W	W	W	W	W	W	W	W	W	W	W	W	W
Aquila pomarina	L	L	L	L	L	L	L	L	L	L	L	L	L	L	L	L	L	L	L	L	L	L	L	L
Hieraaetus fasciatus	W	L	L	L	L	L	W	L	L	L	L	L	W	L	L	L	L	L	W	L	L	L	L	L
Hieraaetus pennatus	W	L	W	L	W	L	W	L	W	L	W	L	W	L	W	L	W	L	W	L	W	L	W	L
Pandion haliaetus	L	L	L	L	L	L	L	L	L	L	L	L	L	L	L	L	L	L	L	L	L	L	L	L
Falco biarmicus	W	W	W	W	W	W	W	W	W	W	W	W	W	W	W	W	W	W	W	W	W	W	W	W
Falco cherrug	W	L	L	L	L	L	W	L	L	L	L	L	L	L	L	L	L	L	L	L	L	L	L	L
Falco columbarius	L	L	L	L	L	L	L	L	L	L	L	L	L	L	L	L	L	L	L	L	L	L	L	L
Falco eleonorae	W	W	W	W	W	W	W	W	W	W	W	W	W	W	W	W	W	W	W	W	W	W	W	W
Falco naumanni	W	W	W	W	W	W	W	W	W	W	W	W	W	W	W	W	W	W	W	W	W	W	W	W
Falco peregrinus	L	L	L	L	L	L	L	L	L	L	L	L	L	L	L	L	L	L	L	L	L	L	L	L
Falco rusticolus	L	L	L	L	L	L	L	L	L	L	L	L	L	L	L	L	L	L	L	L	L	L	L	L
Falco subbuteo	W	W	W	W	W	L	W	W	W	W	W	L	W	W	W	W	W	W	W	W	W	W	W	L
Falco tinnunculus	L	L	W	W	W	L	L	L	W	W	W	L	L	L	W	W	W	W	L	L	W	W	W	W
Falco vespertinus	L	L	L	W	L	L	L	L	W	W	L	L	L	L	L	W	L	L	L	L	L	W	L	L
Bonasa bonasia	L	L	L	L	L	L	L	L	L	L	L	L	L	L	L	L	L	L	L	L	L	L	L	L
Lagopus lagopus	L	L	L	L	L	L	L	L	L	L	L	L	L	L	L	L	L	L	L	L	L	L	L	L
Lagopus mutus	L	L	L	L	L	L	L	L	L	L	L	L	L	L	L	L	L	L	L	L	L	L	L	L
Tetrao tetrix	L	L	L	L	L	L	L	L	L	L	L	L	L	L	L	L	L	L	L	L	L	L	L	L
Tetrao urogallus	L	L	L	L	L	L	L	L	L	L	L	L	L	L	L	L	L	L	L	L	L	L	L	L
Alectoris chukar	L	L	L	L	L	L	L	L	L	L	L	L	L	L	L	L	L	L	L	L	L	L	L	L
Alectoris graeca	L	W	W	W	W	W	L	W	W	W	W	W	L	W	W	W	W	W	W	W	W	W	W	W
Alectoris rufa	W	L	L	L	L	L	W	L	L	L	L	L	W	L	L	L	L	L	W	L	L	L	L	L
Perdix perdix	W	W	W	L	L	L	W	W	W	L	L	L	W	W	W	W	W	L	W	W	W	W	W	L
Coturnix coturnix	W	W	W	W	W	W	W	W	W	W	W	W	W	W	W	W	W	W	W	W	W	W	W	W
Phasianus colchicus	W	W	W	W	W	L	W	W	W	W	W	L	W	W	W	W	W	W	W	W	W	W	W	W
Syrmaticus reevesii	L	L	L	L	L	L	L	L	L	L	L	L	L	L	L	L	L	L	L	L	L	L	L	L
Rallus aquaticus	W	W	W	W	W	L	W	W	W	W	W	W	W	W	W	W	W	W	W	W	W	W	W	W
Porzana parva	L	L	W	W	W	W	L	L	W	W	L	W	L	L	W	W	L	L	L	L	W	W	L	W
Porzana porzana	L	L	W	L	L	L	L	L	W	L	L	L	L	L	W	L	L	L	L	L	W	L	L	L
Porzana pusilla	W	W	W	W	W	W	W	W	W	W	W	W	W	W	W	W	W	W	W	W	W	W	W	W
Crex crex	L	L	L	L	L	L	L	L	L	L	L	L	L	L	L	L	L	L	L	L	L	L	L	L
Gallinula chloropus	W	W	W	W	W	W	W	W	W	W	W	W	W	W	W	W	W	W	W	W	W	W	W	W
Porphyrio porphyrio	W	W	W	W	W	W	W	W	W	W	W	W	W	W	W	W	W	W	W	W	W	W	W	W
Fulica atra	W	W	L	W	L	L	W	W	L	W	W	W	W	W	L	W	W	W	W	W	L	W	W	W
Grus grus	L	L	L	L	L	L	L	L	L	L	L	L	L	L	L	L	L	L	L	L	L	L	L	L
Tetrax tetrax	W	L	L	L	L	L	W	L	L	L	L	L	W	L	L	L	L	L	L	L	L	L	L	L
Otis tarda	W	W	W	W	W	L	W	W	W	W	W	L	W	L	W	W	L	L	W	L	L	L	L	L
Haematopus ostralegus	L	L	L	L	L	L	L	L	L	L	L	L	L	L	L	L	L	L	L	L	L	L	L	L
Himantopus himantopus	W	W	W	W	W	W	W	W	W	W	W	W	W	W	W	W	W	W	W	W	W	W	W	W
Recurvirostra avosetta	L	W	L	L	L	L	L	W	L	L	L	L	L	L	L	L	L	L	L	L	L	L	L	L
Burhinus oedicnemus	W	W	W	W	W	W	W	W	W	W	W	W	W	W	W	W	W	W	W	L	W	W	W	W
Glareola pratincola	W	W	W	W	W	W	W	W	W	W	W	W	W	W	W	W	W	W	W	W	W	W	W	W
Charadrius alexandrinus	W	W	W	W	W	W	W	W	W	W	W	W	W	W	W	W	W	W	W	W	W	W	W	W
Charadrius dubius	W	W	W	W	W	W	W	W	W	W	W	W	W	W	W	W	W	W	W	W	W	W	W	W
Charadrius hiaticula	L	L	L	L	L	L	L	L	L	L	L	L	L	L	L	L	L	L	L	L	L	L	L	L
Charadrius morinellus	L	L	L	L	L	L	L	L	L	L	L	L	L	L	L	L	L	L	L	L	L	L	L	L
Pluvialis apricaria	L	L	L	L	L	L	L	L	L	L	L	L	L	L	L	L	L	L	L	L	L	L	L	L
Vanellus vanellus	L	L	L	L	L	L	L	L	L	L	L	L	L	L	L	L	L	L	L	L	L	L	L	L
Calidris temminckii	L	L	L	L	L	L	L	L	L	L	L	L	L	L	L	L	L	L	L	L	L	L	L	L
Limicola falcinellus	L	L	L	L	L	L	L	L	L	L	L	L	L	L	L	L	L	L	L	L	L	L	L	L
Limosa lapponica	L	L	L	L	L	L	L	L	L	L	L	L	L	L	L	L	L	L	L	L	L	L	L	L
Limosa limosa	L	L	L	L	L	L	L	L	L	L	L	L	L	L	L	L	L	L	L	L	L	L	L	L
Philomachus pugnax	L	L	L	L	L	L	L	L	L	L	L	L	L	L	L	L	L	L	L	L	L	L	L	L
Lymnocryptes minimus	L	L	L	L	L	L	L	L	L	L	L	L	L	L	L	L	L	L	L	L	L	L	L	L
Gallinago gallinago	L	L	L	L	L	L	L	L	L	L	L	L	L	L	L	L	L	L	L	L	L	L	L	L
Gallinago media	L	L	L	L	L	L	L	L	L	L	L	L	L	L	L	L	L	L	L	L	L	L	L	L
Scolopax rusticola	L	L	L	L	L	L	L	L	L	L	L	L	L	L	L	L	L	L	L	L	L	L	L	L
Numenius arquata	W	L	L	L	L	L	W	L	L	L	L	L	W	L	L	L	L	L	W	L	L	L	L	L
Numenius phaeopus	L	L	L	L	L	L	L	L	L	L	L	L	L	L	L	L	L	L	L	L	L	L	L	L
Tringa erythropus	L	L	L	L	L	L	L	L	L	L	L	L	L	L	L	L	L	L	L	L	L	L	L	L
Tringa glareola	L	L	L	L	L	L	L	L	L	L	L	L	L	L	L	L	L	L	L	L	L	L	L	L
Tringa nebularia	L	L	L	L	L	L	L	L	L	L	L	L	L	L	L	L	L	L	L	L	L	L	L	L
Tringa ochropus	L	L	L	L	L	L	L	L	L	L	L	L	L	L	L	L	L	L	L	L	L	L	L	L
Tringa totanus	L	L	L	L	L	L	L	L	L	L	L	L	L	L	L	L	L	L	L	L	L	L	L	L
Actitis hypoleucos	L	L	L	L	L	L	L	L	L	L	L	L	L	L	L	L	L	L	L	L	L	L	L	L
Chlidonias hybridus	W	W	W	W	W	W	W	W	W	W	W	W	L	W	W	W	W	W	W	W	W	W	W	W
Chlidonias leucopterus	L	L	L	L	L	L	L	L	L	L	L	L	L	L	L	L	L	L	L	L	L	L	L	L
Chlidonias niger	L	L	L	L	L	L	L	L	L	L	L	L	L	L	L	L	L	L	L	L	L	L	L	L
Pterocles alchata	W	L	W	L	W	L	W	W	W	L	W	L	W	L	W	L	W	L	W	L	W	L	W	L
Pterocles orientalis	W	L	L	L	L	L	W	L	L	L	L	L	W	L	L	L	L	L	W	L	L	L	L	L
Columba livia	L	W	L	L	L	L	L	W	L	L	L	L	L	W	L	L	L	L	L	W	L	L	L	L
Columba oenas	W	W	L	L	L	L	W	W	L	L	L	L	W	W	L	L	L	L	W	W	L	L	L	L
Columba palumbus	W	L	W	L	L	L	W	L	W	L	W	L	W	L	W	L	W	L	W	L	W	L	W	L
Streptopelia decaocto	W	W	W	W	L	L	W	W	W	W	W	W	W	W	W	W	W	W	W	W	W	W	W	W
Streptopelia turtur	W	W	W	W	W	W	W	W	W	W	W	W	W	W	W	W	W	W	W	W	W	W	W	W
Psittacula krameri	W	W	L	L	L	L	W	W	L	L	L	L	W	W	L	L	L	L	W	W	L	L	L	L
Clamator glandarius	W	L	L	L	L	L	W	L	L	L	L	L	W	L	L	L	L	L	W	L	L	L	L	L
Cuculus canorus	L	L	L	L	L	L	L	L	L	L	L	L	L	L	L	L	W	L	L	L	L	L	W	L
Tyto alba	W	W	W	W	W	W	W	W	W	W	W	W	W	W	W	W	W	W	W	W	W	W	W	W
Otus scops	W	W	W	W	W	W	W	W	W	W	W	W	W	W	W	W	W	W	W	W	W	W	W	W
Bubo bubo	L	L	L	L	L	L	L	L	L	L	L	L	L	L	L	L	L	L	L	L	L	L	L	L
Nyctea scandiaca	L	L	L	L	L	L	L	L	L	L	L	L	L	L	L	L	L	L	L	L	L	L	L	L
Surnia ulula	L	L	L	L	L	L	L	L	L	L	L	L	L	L	L	L	L	L	L	L	L	L	L	L
Glaucidium passerinum	L	L	L	L	L	L	L	L	L	L	L	L	L	L	L	L	L	L	L	L	L	L	L	L
Athene noctua	W	W	W	W	W	W	W	W	W	W	W	W	W	W	W	W	W	W	W	W	W	W	W	W
Strix aluco	L	W	L	W	L	L	L	W	L	W	L	L	L	W	L	W	L	W	L	W	L	W	L	W
Strix nebulosa	W	L	W	L	L	L	W	L	W	L	W	L	W	L	W	L	W	L	W	L	W	L	W	L
Strix uralensis	L	L	L	L	L	L	L	L	L	L	L	L	L	L	L	L	L	L	L	L	L	L	L	L
Asio flammeus	L	L	L	L	L	L	L	L	L	L	L	L	L	L	L	L	L	L	L	L	L	L	L	L
Asio otus	L	L	L	L	L	L	L	L	L	L	L	L	L	L	L	L	L	L	L	L	L	L	L	L
Aegolius funereus	L	L	L	L	L	L	L	L	L	L	L	L	L	L	L	L	L	L	L	L	L	L	L	L
Caprimulgus europaeus	L	L	W	L	W	L	L	L	W	L	W	L	L	L	W	L	W	L	L	L	W	L	W	L
Caprimulgus ruficollis	W	L	L	L	L	L	W	L	L	L	L	L	W	L	L	L	L	L	W	L	L	L	L	L
Apus apus	W	L	L	L	L	L	W	L	L	L	L	L	W	L	L	L	W	L	W	L	L	L	W	L
Apus melba	W	L	W	L	W	L	W	L	W	L	W	L	W	L	W	L	W	W	L	L	W	L	W	W
Apus pallidus	W	W	W	W	W	W	W	W	W	W	W	W	W	W	W	W	W	W	W	W	W	W	W	W
Alcedo atthis	W	W	W	W	W	L	W	W	W	W	W	W	W	W	W	W	W	W	W	W	W	W	W	W
Merops apiaster	W	W	W	W	W	W	W	W	W	W	W	W	W	W	W	W	W	W	W	W	W	W	W	W
Coracias garrulus	L	L	W	W	W	W	L	L	W	W	W	W	L	L	W	W	W	L	L	L	W	W	W	W
Upupa epops	W	W	W	W	W	W	W	W	W	W	W	W	W	W	W	W	W	W	W	W	W	W	W	W
Jynx torquilla	L	L	W	L	L	L	L	L	W	L	L	L	L	L	W	L	L	L	L	L	W	L	L	L
Picus canus	L	L	W	L	L	L	L	L	W	L	L	L	L	L	W	L	L	L	L	L	W	L	L	L
Picus viridis	W	W	W	L	W	L	W	W	W	L	W	L	W	W	W	L	W	L	W	W	W	L	W	L
Dryocopus martius	L	L	L	L	L	L	L	L	L	L	L	L	L	L	L	L	L	L	L	L	L	L	L	L
Dendrocopos leucotos	L	L	L	L	L	L	L	L	L	L	L	L	L	L	L	L	L	L	L	L	L	L	L	L
Dendrocopos major	L	L	W	L	W	L	L	L	W	L	W	L	L	L	W	L	W	L	L	L	W	L	W	L
Dendrocopos medius	W	L	W	L	L	L	W	L	W	L	W	L	W	L	W	W	W	L	W	L	W	W	W	L
Dendrocopos minor	L	L	L	L	L	L	L	L	L	L	L	L	L	L	L	L	L	L	L	L	L	L	L	L
Dendrocopos syriacus	W	L	W	W	W	W	W	W	W	W	W	W	L	L	W	W	W	W	W	L	W	W	W	W
Picoides tridactylus	L	L	L	L	L	L	L	L	L	L	L	L	L	L	L	L	L	L	L	L	L	L	L	L
Chersophilus duponti	W	L	L	L	L	L	W	L	L	L	L	L	W	L	L	L	L	L	W	L	L	L	L	L
Melanocorypha calandra	W	W	W	W	W	W	W	W	W	W	W	W	W	W	W	W	W	W	W	W	W	W	W	W
Calandrella brachydactyla	W	W	W	W	W	W	W	W	W	W	W	W	W	W	W	W	W	W	W	W	W	W	W	W
Calandrella rufescens	W	W	W	W	W	W	W	W	W	W	W	W	W	W	W	W	W	W	W	W	W	W	W	W
Galerida cristata	W	W	W	W	W	W	W	W	W	W	W	W	W	W	W	W	W	W	W	W	W	W	W	W
Galerida theklae	W	L	L	L	L	L	W	L	L	L	L	L	W	L	L	L	L	L	W	L	L	L	L	L
Lullula arborea	W	L	W	L	W	L	W	L	W	L	W	L	W	L	W	W	W	L	W	L	W	L	W	L
Alauda arvensis	W	L	W	L	W	L	W	L	W	L	W	L	W	L	W	L	W	L	W	L	W	L	W	L
Eremophila alpestris	L	L	L	L	L	L	L	L	L	L	L	L	L	L	L	L	L	L	L	L	L	L	L	L
Riparia riparia	L	L	L	L	L	L	L	L	L	L	L	L	L	L	L	L	L	L	L	L	L	L	L	L
Ptyonoprogne rupestris	L	L	W	L	L	L	L	L	W	L	W	L	L	L	W	L	W	L	L	L	W	L	W	L
Hirundo daurica	W	W	W	W	W	W	W	W	W	W	W	W	W	W	W	W	W	W	W	W	W	W	W	W
Hirundo rustica	W	W	W	W	W	L	W	W	W	W	W	W	W	W	W	W	W	W	W	W	W	W	W	W
Delichon urbica	W	L	W	W	W	L	W	L	W	L	W	W	W	L	W	W	W	W	W	L	W	W	W	W
Anthus campestris	L	L	W	W	W	L	L	L	W	L	W	L	L	L	W	L	W	L	L	L	W	L	W	L
Anthus cervinus	L	L	L	L	L	L	L	L	L	L	L	L	L	L	L	L	L	L	L	L	L	L	L	L
Anthus petrosus	W	W	L	L	L	L	W	W	L	L	L	L	W	L	L	L	L	L	W	L	L	L	L	L
Anthus pratensis	L	L	L	L	L	L	L	L	L	L	L	L	L	L	L	L	L	L	L	L	L	L	L	L
Anthus trivialis	L	L	L	L	L	L	L	L	L	L	L	L	L	L	L	L	L	L	L	L	L	L	L	L
Anthus spinoletta	L	L	L	L	L	L	L	L	L	L	L	L	L	L	L	L	L	L	L	L	L	L	L	L
Motacilla alba	L	L	L	L	L	L	L	L	L	L	L	L	L	L	L	L	L	L	L	L	L	L	L	L
Motacilla cinerea	W	W	L	L	L	L	W	W	W	L	W	L	W	W	W	L	W	L	W	W	W	L	W	L
Motacilla flava	L	L	W	L	W	L	L	L	W	L	W	L	L	L	W	L	W	L	L	L	W	L	W	L
Bombycilla garrulus	L	L	L	L	L	L	L	L	L	L	L	L	L	L	L	L	L	L	L	L	L	L	L	L
Cinclus cinclus	L	L	L	L	L	L	L	L	L	L	L	L	L	L	L	L	L	L	L	L	L	L	L	L
Troglodytes troglodytes	W	W	W	L	W	L	W	W	W	L	W	L	W	W	W	L	W	L	W	W	W	L	W	L
Prunella collaris	L	L	L	L	L	L	L	L	L	L	L	L	L	L	L	L	L	L	L	L	L	L	L	L
Prunella modularis	L	L	L	L	L	L	L	L	L	L	L	L	L	L	L	L	L	L	L	L	L	L	L	L
Cercotrichas galactotes	W	W	W	W	W	W	W	W	W	W	W	W	W	W	W	W	W	W	W	W	W	W	W	W
Erithacus rubecula	L	L	W	L	L	L	L	L	W	L	W	L	L	L	W	L	W	L	W	L	W	L	W	L
Luscinia lucinia	L	L	L	L	L	L	L	L	L	L	L	L	L	L	L	L	L	L	L	L	L	L	L	L
Luscinia megarhynchos	W	W	W	W	W	W	W	W	W	W	W	W	W	W	W	W	W	W	W	W	W	W	W	W
Luscinia svecica	L	L	L	L	L	L	L	L	L	L	L	L	L	L	L	L	L	L	L	L	L	L	L	L
Oenanthe hispanica	W	W	W	W	W	L	W	W	W	W	W	L	W	L	W	W	W	L	W	L	W	W	W	L
Oenanthe isabellina	W	W	W	W	W	W	W	W	W	W	W	W	W	L	W	W	W	W	W	W	W	W	W	W
Oenanthe leucura	W	W	L	L	L	L	W	W	L	L	L	L	W	W	L	L	L	L	W	W	L	L	L	L
Oenanthe oenanthe	L	L	L	L	L	L	L	L	L	L	L	L	L	L	L	L	L	L	L	L	L	L	L	L
Oenanthe pleschanka	W	W	L	W	L	W	W	W	L	W	W	W	W	W	L	W	W	W	W	W	L	W	W	W
Monticola saxatilis	L	L	W	L	L	L	L	L	W	L	W	L	L	L	W	L	W	L	L	L	W	L	L	L
Monticola solitarius	W	W	W	W	W	W	W	W	W	W	W	W	W	W	W	W	W	W	W	W	W	W	W	W
Phoenicurus ochruros	W	W	W	L	L	L	W	W	W	L	L	L	W	W	W	L	W	L	W	W	W	L	W	L
Phoenicurus phoenicurus	L	L	L	L	L	L	L	L	L	L	L	L	L	L	L	L	L	L	L	L	L	L	L	L
Saxicola rubetra	L	L	L	L	L	L	L	L	L	L	L	L	L	L	L	L	L	L	L	L	L	L	L	L
Saxicola torquata	W	W	W	W	W	W	W	W	W	W	W	W	W	W	W	W	W	W	W	W	W	W	W	W
Turdus torcuatus	L	L	L	L	L	L	L	L	L	L	L	L	L	L	L	L	L	L	L	L	L	L	L	L
Turdus iliacus	L	L	L	L	L	L	L	L	L	L	L	L	L	L	L	L	L	L	L	L	L	L	L	L
Turdus merula	W	W	W	W	W	W	W	W	W	W	W	W	W	W	W	W	W	W	W	W	W	W	W	W
Turdus philomelos	L	L	L	L	L	L	L	L	L	L	L	L	L	L	L	L	L	L	L	L	L	L	L	L
Turdus pilaris	L	L	L	L	L	L	L	L	L	L	L	L	L	L	L	L	L	L	L	L	L	L	L	L
Turdus viscivorus	W	L	L	L	L	L	W	L	L	L	L	L	W	L	W	L	L	L	W	L	L	L	L	L
Cettia cetti	W	W	W	W	W	W	W	W	W	W	W	W	W	W	W	W	W	W	W	W	W	W	W	W
Locustella fluviatilis	L	L	L	L	L	L	L	L	L	L	L	L	L	L	L	L	L	L	L	L	L	L	L	L
Locustella luscinioides	W	W	W	W	W	W	W	W	W	W	W	W	W	W	W	W	W	W	W	W	W	W	W	W
Locustella naevia	W	W	L	L	L	L	W	W	L	L	L	L	W	W	L	L	L	L	W	W	L	L	L	L
Acrocephalus arundinaceus	W	W	W	W	W	W	W	W	W	W	W	W	W	W	W	W	W	W	W	W	W	W	W	W
Acrocephalus dumetorum	L	L	L	L	L	L	L	L	L	L	L	L	L	L	L	L	L	L	L	L	L	L	L	L
Acrocephalus melanopogon	W	W	W	W	W	W	W	W	W	W	W	W	W	W	W	W	W	W	W	W	W	W	W	W
Acrocephalus paludicola	L	L	L	L	L	L	L	L	L	L	L	L	L	L	L	L	L	L	L	L	L	L	L	L
Acrocephalus schoenobaenus	L	L	L	L	L	L	L	L	L	L	L	L	L	L	L	L	L	L	L	L	L	L	L	L
Acrocephalus scirpaceus	L	W	L	W	W	L	L	W	L	W	W	L	L	W	L	W	W	W	L	W	L	W	W	W
Acroephalus palustris	L	L	L	L	L	L	L	L	L	L	L	L	L	L	L	L	L	L	L	L	L	L	L	L
Hippolais icterina	L	L	L	L	L	L	L	L	L	L	L	L	L	L	L	L	L	L	L	L	L	L	L	L
Hippolais olivetorum	W	L	W	W	W	W	W	W	W	W	W	W	W	L	W	W	W	W	W	W	W	W	W	W
Hippolais pallida	W	W	W	W	W	W	W	W	W	W	W	W	W	W	W	W	W	W	W	W	W	W	W	W
Hippolais polyglotta	W	W	W	L	W	L	W	W	W	L	W	L	W	W	W	L	W	L	W	W	W	L	W	L
Sylvia atricapilla	W	W	W	W	W	L	W	W	W	W	W	L	W	W	W	W	W	W	W	W	W	W	W	W
Sylvia borin	L	L	L	L	L	L	L	L	L	L	L	L	L	L	L	L	L	L	L	L	L	L	L	L
Sylvia cantillans	W	W	W	W	W	W	W	W	W	W	W	W	W	W	W	W	W	W	W	W	W	W	W	W
Sylvia communis	W	W	W	W	W	L	W	W	W	W	W	L	W	W	W	W	W	L	W	W	W	W	W	L
Sylvia conspicillata	W	W	L	L	L	L	W	W	L	L	L	L	W	W	L	L	L	L	W	W	L	L	L	L
Sylvia curruca	L	L	L	L	L	L	L	L	L	L	L	L	L	L	L	L	L	L	L	L	L	L	L	L
Sylvia hortensis	W	W	W	W	W	W	W	W	W	W	W	W	W	W	W	W	W	W	W	W	W	W	W	W
Sylvia melanocephala	W	W	W	W	W	W	W	W	W	W	W	W	W	W	W	W	W	W	W	W	W	W	W	W
Sylvia nisoria	W	W	W	W	W	W	W	W	W	W	W	W	W	W	W	W	W	W	W	W	W	W	W	W
Sylvia rueppelli	L	L	L	L	L	L	L	L	L	L	L	L	L	L	L	L	L	L	L	L	L	L	L	L
Sylvia undata	L	L	L	L	L	L	L	L	L	L	L	L	L	L	L	L	L	L	L	L	L	L	L	L
Phyllocopus collybita	W	W	W	W	W	W	W	W	W	W	W	W	W	W	W	W	W	W	W	W	W	W	W	W
Phylloscopus bonelli	L	W	L	W	L	W	L	W	L	W	L	W	L	W	L	W	L	W	L	L	L	W	L	L
Phylloscopus borealis	W	W	W	W	W	W	W	W	W	W	W	W	W	W	W	W	W	W	W	W	W	W	W	W
Phylloscopus sibilatrix	L	L	L	L	L	L	L	L	L	L	L	L	L	L	L	L	L	L	L	L	L	L	L	L
Phylloscopus trochiloides	L	L	L	L	L	L	L	L	L	L	L	L	L	L	L	L	L	L	L	L	L	L	L	L
Phylloscopus trochilus	W	W	W	W	W	W	W	W	W	W	W	W	W	W	W	W	W	W	W	W	W	W	W	W
Regulus ignicapillus	L	L	L	L	L	L	L	L	L	L	L	L	L	L	L	L	L	L	L	L	L	L	L	L
Regulus regulus	W	W	W	W	W	W	W	W	W	W	W	W	W	W	W	W	W	W	W	W	W	W	W	W
Cisticola juncidis	L	L	L	L	L	L	L	L	L	L	L	L	L	L	L	L	L	L	L	L	L	L	L	L
Muscicapa striata	L	L	W	W	L	W	L	L	W	W	W	W	L	L	W	W	W	W	L	W	W	W	W	W
Ficedula albicollis	L	L	L	L	L	L	L	L	L	L	L	L	L	L	L	L	L	L	L	L	L	L	L	L
Ficedula hypoleuca	L	L	L	W	L	L	L	L	L	W	L	L	L	L	L	W	L	W	L	L	L	W	L	L
Ficedula parva	W	W	W	W	W	W	W	W	W	W	W	W	W	W	W	W	W	W	W	W	W	W	W	W
Ficedula semitorquata	W	W	W	W	W	W	W	W	W	W	W	W	W	W	W	W	W	W	W	W	W	W	W	W
Panurus biarmicus	L	L	L	L	L	L	L	L	L	L	L	L	L	L	L	L	L	L	L	L	L	L	L	L
Aegithalos caudatus	L	L	L	L	L	L	L	L	L	L	L	L	L	L	L	L	L	L	L	L	L	L	L	L
Parus ater	W	W	W	W	W	W	W	W	W	W	W	W	W	W	W	W	W	W	W	W	W	W	W	W
Parus caeruleus	L	L	L	L	L	L	L	L	L	L	L	L	L	L	L	L	L	L	L	L	L	L	L	L
Parus cinctus	W	W	W	W	W	W	W	W	W	W	W	W	W	W	W	W	W	W	W	W	W	W	W	W
Parus cristatus	L	L	W	W	W	W	L	L	W	W	W	W	L	L	W	W	W	W	L	L	W	W	W	W
Parus lugubris	W	L	L	L	L	L	W	L	L	L	L	L	W	L	L	L	W	L	W	L	L	L	W	L
Parus major	L	L	L	L	L	L	L	L	L	L	L	L	L	L	L	L	L	L	L	L	L	L	L	L
Parus montanus	W	W	W	W	W	W	W	W	W	W	W	W	W	W	W	W	W	W	W	W	W	W	W	W
Parus palustris	W	W	W	W	W	L	W	W	W	W	W	W	W	W	W	W	W	W	W	W	W	W	W	W
Sitta europaea	W	W	W	W	W	W	W	W	W	W	W	W	W	W	W	W	W	W	W	W	W	W	W	W
Sitta neumayer	L	L	L	L	L	L	L	L	L	L	L	L	L	L	L	L	L	L	L	L	L	L	L	L
Tichodroma muraria	W	W	W	W	W	W	W	W	W	W	W	W	W	W	W	W	W	W	W	W	W	W	W	W
Certhia brachydactyla	L	L	L	L	L	L	L	L	L	L	L	L	L	L	L	L	L	L	L	L	L	L	L	L
Certhia familiaris	L	W	W	W	W	W	L	W	W	W	W	W	L	W	W	W	L	W	L	W	W	W	L	W
Remiz pendulinus	W	W	W	W	W	L	W	W	W	W	W	W	W	W	W	W	W	W	W	W	W	W	W	W
Oriolus oriolus	L	L	W	W	W	L	L	L	W	W	W	W	L	L	W	W	W	W	L	L	W	W	W	W
Lanius collurio	W	W	W	W	W	W	W	W	W	W	W	W	W	W	W	W	W	W	W	W	W	W	W	W
Lanius minor	W	W	W	W	W	W	W	W	W	W	W	W	W	W	W	W	W	W	W	W	W	W	W	W
Lanius nubicus	L	W	W	L	W	W	L	W	L	L	W	W	L	W	W	L	W	W	L	W	W	L	W	W
Lanius senator	L	L	L	L	L	L	L	L	L	L	L	L	L	L	L	L	L	L	L	L	L	L	L	L
Lanius excubitor/meridionalis	W	L	W	W	W	W	W	L	W	W	W	W	W	L	W	W	W	W	W	W	W	W	W	W
Garrulus glandarius	L	L	L	L	L	L	L	L	L	L	L	L	L	L	L	L	L	L	L	L	L	L	L	L
Perisoreus infaustus	L	W	L	W	L	W	L	W	L	W	L	W	L	W	L	W	L	W	L	W	L	W	L	W
Cyanopica cyanus	L	L	L	L	L	L	L	L	L	L	L	L	L	L	L	L	L	L	L	L	L	L	L	L
Pica pica	L	L	L	L	L	L	L	L	L	L	L	L	L	L	L	L	L	L	L	L	L	L	L	L
Nucifraga caryocatactes	L	W	L	W	L	W	L	W	L	W	L	W	L	W	L	W	L	W	L	W	L	W	L	W
Pyrrhocorax graculus	W	W	W	L	W	L	W	L	W	L	W	L	W	W	W	L	W	L	W	W	W	L	W	L
Pyrrhocorax pyrrhocorax	L	L	L	L	L	L	L	L	L	L	L	L	L	L	L	L	L	L	L	L	L	L	L	L
Corvus corax	L	L	L	L	L	L	L	L	L	L	L	L	L	L	L	L	L	L	L	L	L	L	L	L
Corvus corone	W	L	L	L	L	L	W	L	L	L	L	L	W	L	L	L	W	L	W	L	L	L	W	L
Corvus frugilegus	W	W	W	W	L	L	W	W	W	W	W	L	W	W	W	W	W	W	W	W	W	W	W	L
Corvus monedula	W	W	W	W	W	W	W	W	W	W	W	W	W	W	W	W	W	W	W	W	W	W	W	W
Sturnus roseus	W	W	L	W	W	W	W	W	W	W	W	W	W	W	L	W	L	W	L	W	L	W	L	W
Sturnus unicolor	L	L	L	L	L	L	L	L	L	L	L	L	L	L	L	L	L	L	L	L	L	L	L	L
Sturnus vulgaris	W	L	W	L	L	L	W	L	W	L	L	L	W	L	W	L	L	L	W	L	W	L	L	L
Passer domesticus	W	W	W	W	W	W	W	W	W	W	W	W	W	W	W	W	W	W	W	W	W	W	W	W
Passer hispaniolensis	L	L	L	L	L	L	L	L	L	L	L	L	L	L	L	L	L	L	L	L	L	L	L	L
Passer montanus	W	W	W	W	W	W	W	W	W	W	W	W	W	W	W	W	W	W	W	W	W	W	W	W
Passer x	W	L	L	L	L	L	W	L	L	L	L	L	W	L	W	L	L	L	W	L	L	L	L	L
Petronia petronia	L	L	L	L	L	L	L	L	L	L	L	L	L	L	L	L	L	L	L	L	L	L	L	L
Montifringilla nivalis	W	W	W	W	W	W	W	W	W	W	W	W	W	W	W	W	W	W	W	W	W	W	W	W
Estrilda astrild	L	L	L	L	L	L	L	L	L	L	L	L	L	L	L	L	L	L	L	L	L	L	L	L
Fringilla coelebs	L	L	L	L	L	L	L	L	L	L	L	L	L	L	L	L	L	L	L	L	L	L	L	L
Fringilla montifringilla	W	W	W	W	W	W	W	W	W	W	W	W	W	W	W	W	W	W	W	W	W	W	W	W
Serinus citrinella	W	W	W	W	W	W	W	W	W	W	W	W	W	W	W	W	W	W	W	W	W	W	W	W
Serinus serinus	W	L	L	L	L	L	W	L	L	L	L	L	W	L	L	L	L	L	W	L	L	L	L	L
Carduelis cannabina	W	W	W	W	W	W	W	W	W	W	W	W	W	W	W	W	W	W	W	W	W	W	W	W
Carduelis carduelis	W	L	W	L	W	L	W	L	W	L	W	L	W	L	W	L	W	L	W	L	W	L	W	L
Carduelis chloris	L	L	L	L	L	L	L	L	L	L	L	L	L	L	L	L	L	L	L	L	L	L	L	L
Carduelis flammea	W	W	L	L	L	L	W	W	L	L	L	L	W	W	L	L	L	L	W	W	L	L	L	L
Carduelis flavirostris	L	L	L	L	L	L	L	L	L	L	L	L	L	L	L	L	L	L	L	L	L	L	L	L
Carduelis hornemanni	W	W	W	W	W	W	W	W	W	W	W	W	W	W	W	W	W	W	W	W	W	W	W	W
Carduelis spinus	L	L	L	L	L	L	L	L	L	L	L	L	L	L	L	L	L	L	L	L	L	L	L	L
Loxia curvirostra	L	L	L	L	L	L	L	L	L	L	L	L	L	L	L	L	L	L	L	L	L	L	L	L
Loxia leucoptera	W	L	W	L	W	L	W	L	W	L	W	L	W	L	W	L	W	L	W	L	W	L	W	L
Loxia pytyopsittacus	W	L	W	W	W	L	W	L	W	W	W	L	W	L	W	W	W	L	W	L	W	W	W	L
Carpodacus erythrinus	L	L	L	L	L	L	L	L	L	L	L	L	L	L	L	L	L	L	L	L	L	L	L	L
Pinicola enucleator	W	W	W	W	W	W	W	W	W	W	W	W	W	W	W	W	W	W	W	W	W	W	W	W
Pyrrhula pyrrhula	W	W	W	W	W	W	W	W	W	W	W	W	W	W	W	W	W	W	W	W	W	W	W	W
Coccothraustes coccothraustes	L	L	L	L	L	L	L	L	L	L	L	L	L	L	L	L	L	L	L	L	L	L	L	L
Calcarius lapponicus	L	L	L	L	L	L	L	L	L	L	L	L	L	L	L	L	L	L	L	L	L	L	L	L
Emberiza caesia	W	L	L	L	L	L	W	L	L	L	L	L	W	L	L	L	L	L	W	L	L	L	L	L
Emberiza cia	W	W	W	W	W	W	W	W	W	W	W	W	W	W	W	W	W	W	W	W	W	W	W	W
Emberiza cirlus	L	L	L	L	L	L	L	L	L	L	L	L	L	L	L	L	L	L	L	L	L	L	L	L
Emberiza citrinella	L	L	W	W	W	W	L	L	W	W	W	W	L	L	W	W	W	W	L	L	W	W	W	W
Emberiza hortulana	W	W	W	W	W	W	W	W	W	W	W	W	W	W	W	W	W	W	W	W	W	W	W	W
Emberiza melanocephala	L	L	L	L	L	L	L	L	L	L	L	L	L	L	L	L	L	L	L	L	L	L	L	L
Emberiza pusilla	L	L	W	W	L	L	L	L	W	W	W	L	L	L	W	L	W	L	L	L	W	L	W	L
Emberiza rustica	W	W	W	L	W	L	W	W	W	L	W	L	W	W	W	L	W	L	W	W	W	L	W	L
Emberiza schoeniclus	L	L	L	L	L	L	L	L	L	L	L	L	L	L	L	L	L	L	L	L	L	L	L	L
Plectrophenax nivalis	W	W	W	W	W	W	W	W	W	W	W	W	W	W	W	W	W	W	W	W	W	W	W	W
Miliaria calandra	W	W	L	W	L	W	W	W	L	W	L	W	W	W	L	W	W	W	W	W	L	W	W

## Sheet: RN2000
	A1FI						A2						B1						B2
	2020		2050		2080		2020		2050		2080		2020		2050		2080		2020		2050		2080
species	in	out	in	out	in	out	in	out	in	out	in	out	in	out	in	out	in	out	in	out	in	out	in	out
Tachybaptus ruficollis	W	W	W	W	W	W	W	W	W	W	W	W	W	W	W	W	W	W	W	W	W	W	W	W
Podiceps auritus	L	L	L	L	L	L	L	L	L	L	L	L	L	L	L	L	L	L	L	L	L	L	L	L
Podiceps cristatus	L	L	L	L	L	L	L	L	L	L	L	L	L	L	L	L	L	L	L	L	L	L	L	L
Podiceps grisegena	L	L	L	L	L	L	L	L	L	L	L	L	L	L	L	L	L	L	L	L	L	L	L	L
Podiceps nigricollis	L	L	L	L	L	L	L	L	L	L	L	L	L	L	L	L	L	L	L	L	L	L	L	L
Botaurus stellaris	L	L	W	W	L	L	L	L	W	W	L	L	L	L	L	W	L	W	L	L	W	W	L	L
Ixobrychus minutus	W	W	W	W	W	W	W	W	W	W	W	W	W	W	W	W	W	W	W	W	W	W	W	W
Nycticorax nycticorax	W	W	W	W	W	W	W	W	W	W	W	W	W	W	W	W	W	W	W	W	W	W	W	W
Ardeola ralloides	W	W	W	W	W	W	W	W	W	W	W	W	W	W	W	W	W	W	W	W	W	W	W	W
Ardea cinerea	W	W	L	L	L	L	W	W	L	L	L	L	W	W	L	L	L	L	W	W	L	L	L	L
Ardea purpurea	W	W	W	W	W	W	W	W	W	W	W	W	W	W	W	W	W	W	W	W	W	W	W	W
Bubulcus ibis	W	W	W	W	W	W	W	W	W	W	W	W	W	W	W	W	W	W	W	W	W	W	W	W
Egretta alba	L	W	W	W	L	L	L	W	W	W	L	L	L	L	W	W	L	L	L	L	W	W	L	L
Egretta garzetta	W	W	W	W	W	W	W	W	W	W	W	W	W	W	W	W	W	W	W	W	W	W	W	W
Ciconia ciconia	L	L	W	W	L	L	L	L	W	W	W	L	L	L	W	W	L	L	L	L	W	W	L	L
Ciconia nigra	L	L	W	W	W	L	L	L	W	W	W	L	L	L	W	W	W	L	L	L	W	W	W	L
Plegadis falcinellus	W	W	W	W	W	W	W	W	W	W	W	W	W	W	W	W	W	W	W	W	W	W	W	W
Platalea leucorodia	W	W	W	W	W	W	W	W	W	W	W	W	W	W	W	W	W	W	W	W	W	W	W	W
Cygnus cygnus	L	L	L	L	L	L	L	L	L	L	L	L	L	L	L	L	L	L	L	L	L	L	L	L
Cygnus olor	L	W	L	L	L	L	L	W	L	L	L	L	L	L	L	L	L	L	L	L	L	L	L	L
Anser anser	L	L	L	L	L	L	L	L	L	L	L	L	L	L	L	L	L	L	L	L	L	L	L	L
Anser fabalis	L	L	L	L	L	L	L	L	L	L	L	L	L	L	L	L	L	L	L	L	L	L	L	L
Anas acuta	L	L	L	L	L	L	L	L	L	L	L	L	L	L	L	L	L	L	L	L	L	L	L	L
Anas clypeata	W	W	L	L	L	L	W	W	L	L	L	L	W	W	L	L	L	L	W	W	L	L	L	L
Anas crecca	L	L	L	L	L	L	L	L	L	L	L	L	L	L	L	L	L	L	L	L	L	L	L	L
Anas penelope	L	L	L	L	L	L	L	L	L	L	L	L	L	L	L	L	L	L	L	L	L	L	L	L
Anas platyrhynchos	L	L	L	L	L	L	L	L	L	L	L	L	L	L	L	L	L	L	L	L	L	L	L	L
Anas querquedula	L	L	W	W	L	L	L	L	W	W	L	L	L	L	W	W	L	L	L	L	W	W	W	L
Anas strepera	W	W	L	L	L	L	W	W	L	L	L	L	W	W	L	L	L	L	W	W	L	L	L	L
Branta canadensis	L	L	L	L	L	L	L	L	L	L	L	L	L	L	L	L	L	L	L	L	L	L	L	L
Branta leucopsis	L	L	L	L	L	L	L	L	L	L	L	L	L	L	L	L	L	L	L	L	L	L	L	L
Alopochen aegyptiacus	L	L	L	L	L	L	L	L	L	L	L	L	L	L	L	L	L	L	L	L	L	L	L	L
Tadorna ferruginea	W	W	W	W	W	W	W	W	W	W	W	W	W	W	W	W	W	W	W	W	W	W	W	W
Tadorna tadorna	L	L	L	L	L	L	L	L	L	L	L	L	L	L	L	L	L	L	L	L	L	L	L	L
Aix galericulata	L	L	L	L	L	L	L	L	L	L	L	L	L	L	L	L	L	L	L	L	L	L	L	L
Netta rufina	W	W	W	W	W	W	W	W	W	W	W	W	W	W	W	W	W	W	W	W	W	W	W	W
Aythya ferina	W	W	L	L	L	L	W	W	L	L	L	L	W	W	L	L	L	L	W	W	L	L	L	L
Aythya fuligula	L	L	L	L	L	L	L	L	L	L	L	L	L	L	L	L	L	L	L	L	L	L	L	L
Aythya marila	L	L	L	L	L	L	L	L	L	L	L	L	L	L	L	L	L	L	L	L	L	L	L	L
Aythya nyroca	L	L	W	W	W	W	L	L	W	W	W	W	L	L	W	W	W	W	L	L	W	W	W	W
Somateria mollissima	L	L	L	L	L	L	L	L	L	L	L	L	L	L	L	L	L	L	L	L	L	L	L	L
Clangula hyemalis	L	L	L	L	L	L	L	L	L	L	L	L	L	L	L	L	L	L	L	L	L	L	L	L
Melanitta fusca	L	L	L	L	L	L	L	L	L	L	L	L	L	L	L	L	L	L	L	L	L	L	L	L
Melanitta nigra	L	L	L	L	L	L	L	L	L	L	L	L	L	L	L	L	L	L	L	L	L	L	L	L
Bucephala clangula	L	L	L	L	L	L	L	L	L	L	L	L	L	L	L	L	L	L	L	L	L	L	L	L
Mergus merganser	L	L	L	L	L	L	L	L	L	L	L	L	L	L	L	L	L	L	L	L	L	L	L	L
Mergus albellus	L	L	L	L	L	L	L	L	L	L	L	L	L	L	L	L	L	L	L	L	L	L	L	L
Mergus serrator	L	L	L	L	L	L	L	L	L	L	L	L	L	L	L	L	L	L	L	L	L	L	L	L
Oxyura jamaicensis	L	L	L	L	L	L	L	L	L	L	L	L	L	L	L	L	L	L	L	L	L	L	L	L
Pernis apivorus	L	L	L	L	L	L	L	L	L	L	L	L	L	L	L	L	L	L	L	L	L	L	L	L
Elanus caeruleus	L	L	L	L	L	L	L	L	L	L	L	L	L	L	L	L	L	L	L	L	L	L	L	L
Milvus migrans	W	W	W	W	W	W	W	W	W	W	W	W	W	W	W	W	W	W	W	W	W	W	W	W
Milvus milvus	W	W	L	L	L	L	W	W	L	L	L	L	W	W	L	L	L	L	W	W	L	L	L	L
Haliaeetus albicilla	L	L	L	L	L	L	L	L	L	L	L	L	L	L	L	L	L	L	L	L	L	L	L	L
Gypaetus barbatus	L	L	W	L	L	L	L	L	W	L	L	L	L	L	W	L	L	L	L	L	W	L	L	L
Gyps fulvus	L	L	L	L	L	L	L	L	L	L	L	L	L	L	L	L	L	L	L	L	L	L	L	L
Neophron percnopterus	L	L	L	L	L	L	L	L	L	L	L	L	L	L	L	L	L	L	L	L	L	L	L	L
Aegypius monachus	W	W	W	W	W	W	W	W	W	W	W	W	W	W	W	W	W	W	W	W	W	W	W	W
Circaetus gallicus	W	W	W	W	W	W	W	W	W	W	W	W	W	W	W	W	W	W	W	W	W	W	W	W
Circus aeruginosus	W	W	W	W	L	L	W	W	W	W	L	W	L	W	W	W	L	W	L	W	W	W	L	W
Circus cyaneus	L	L	L	L	L	L	L	L	L	L	L	L	L	L	L	L	L	L	L	L	L	L	L	L
Circus pygargus	L	L	L	L	L	L	L	L	L	L	L	L	L	L	L	L	L	L	L	L	L	L	L	L
Accipiter brevipes	W	W	W	W	W	W	W	W	W	W	W	W	W	W	W	W	W	W	W	W	W	W	W	W
Accipiter gentilis	L	L	L	L	L	L	L	L	L	L	L	L	L	L	L	L	L	L	L	L	L	L	L	L
Accipiter nisus	L	L	L	L	L	L	L	L	L	L	L	L	L	L	L	L	L	L	L	L	L	L	L	L
Buteo buteo	L	L	W	W	W	L	L	L	W	W	W	W	W	L	W	W	W	W	W	L	W	W	W	W
Buteo lagopus	L	L	L	L	L	L	L	L	L	L	L	L	L	L	L	L	L	L	L	L	L	L	L	L
Buteo rufinus	L	W	W	W	W	W	W	W	W	W	W	W	L	W	W	W	W	W	W	W	W	W	W	W
Aquila chrysaetos	L	L	L	L	L	L	L	L	L	L	L	L	L	L	L	L	L	L	L	L	L	L	L	L
Aquila heliaca	W	W	W	W	W	W	W	W	W	W	W	W	W	W	W	W	W	W	W	W	W	W	W	W
Aquila pomarina	L	L	L	L	L	L	L	L	L	L	L	L	L	L	L	L	L	L	L	L	L	L	L	L
Hieraaetus fasciatus	L	L	L	L	L	L	W	L	L	L	L	L	W	L	L	L	L	L	L	L	L	L	L	L
Hieraaetus pennatus	L	L	L	L	L	L	L	L	L	L	L	L	L	L	L	L	L	L	L	L	L	L	L	L
Pandion haliaetus	L	L	L	L	L	L	L	L	L	L	L	L	L	L	L	L	L	L	L	L	L	L	L	L
Falco biarmicus	W	W	W	W	W	W	W	W	W	W	W	W	W	W	W	W	W	W	W	W	W	W	W	W
Falco cherrug	L	L	L	L	L	L	L	L	L	L	L	L	L	L	L	L	L	L	L	L	L	L	L	L
Falco columbarius	L	L	L	L	L	L	L	L	L	L	L	L	L	L	L	L	L	L	L	L	L	L	L	L
Falco eleonorae	W	W	W	W	W	W	W	W	W	W	W	W	W	W	W	W	W	W	W	W	W	W	W	W
Falco naumanni	W	W	W	W	W	W	W	W	W	W	W	W	W	W	W	W	W	W	W	W	W	W	W	W
Falco peregrinus	L	L	L	L	L	L	L	L	L	L	L	L	L	L	L	L	L	L	L	L	L	L	L	L
Falco rusticolus	L	L	L	L	L	L	L	L	L	L	L	L	L	L	L	L	L	L	L	L	L	L	L	L
Falco subbuteo	W	W	W	W	L	L	W	W	W	W	L	L	W	W	W	W	W	W	W	W	W	W	W	W
Falco tinnunculus	L	L	L	L	L	L	L	L	L	L	L	L	L	L	L	L	W	L	L	L	L	L	W	L
Falco vespertinus	L	L	W	W	L	L	L	L	W	W	L	L	L	L	L	W	L	L	L	L	L	W	L	L
Bonasa bonasia	L	L	L	L	L	L	L	L	L	L	L	L	L	L	L	L	L	L	L	L	L	L	L	L
Lagopus lagopus	L	L	L	L	L	L	L	L	L	L	L	L	L	L	L	L	L	L	L	L	L	L	L	L
Lagopus mutus	L	L	L	L	L	L	L	L	L	L	L	L	L	L	L	L	L	L	L	L	L	L	L	L
Tetrao tetrix	L	L	L	L	L	L	L	L	L	L	L	L	L	L	L	L	L	L	L	L	L	L	L	L
Tetrao urogallus	L	L	L	L	L	L	L	L	L	L	L	L	L	L	L	L	L	L	L	L	L	L	L	L
Alectoris chukar	W	L	W	L	L	L	W	L	W	L	L	L	L	L	W	L	L	L	W	L	W	L	L	L
Alectoris graeca	L	L	W	W	W	W	L	L	W	W	W	W	L	L	W	W	W	W	L	L	W	W	W	W
Alectoris rufa	W	L	L	L	L	L	W	L	L	L	L	L	W	L	L	L	L	L	W	L	L	L	L	L
Perdix perdix	W	W	W	W	L	L	W	W	W	W	L	L	W	W	W	W	L	L	W	W	W	W	L	L
Coturnix coturnix	W	W	W	W	W	W	W	W	W	W	W	W	W	W	W	W	W	W	W	W	W	W	W	W
Phasianus colchicus	W	W	W	W	L	L	W	W	W	W	W	L	W	W	W	W	W	W	W	W	W	W	W	W
Syrmaticus reevesii	L	L	L	L	L	L	L	L	L	L	L	L	L	L	L	L	L	L	L	L	L	L	L	L
Rallus aquaticus	W	W	L	W	L	L	W	W	L	W	L	W	W	W	L	W	L	W	W	W	L	W	L	W
Porzana parva	L	L	W	W	W	W	L	L	W	W	W	W	L	L	W	W	L	L	L	L	W	W	L	W
Porzana porzana	L	L	L	L	L	L	L	L	L	W	L	L	L	L	L	L	L	L	L	L	L	W	L	L
Porzana pusilla	W	W	W	W	W	W	W	W	W	W	W	W	W	W	W	W	W	W	W	W	W	W	W	W
Crex crex	L	L	L	L	L	L	L	L	L	L	L	L	L	L	L	L	L	L	L	L	L	L	L	L
Gallinula chloropus	W	W	W	W	L	W	W	W	W	W	W	W	W	W	W	W	W	W	W	W	W	W	W	W
Porphyrio porphyrio	W	W	W	W	W	W	W	W	W	W	W	W	W	W	W	W	W	W	W	W	W	W	W	W
Fulica atra	W	W	L	W	L	L	W	W	L	W	L	L	W	W	L	W	L	W	W	W	L	W	L	W
Grus grus	L	L	L	L	L	L	L	L	L	L	L	L	L	L	L	L	L	L	L	L	L	L	L	L
Tetrax tetrax	L	L	L	L	L	L	L	L	L	L	L	L	L	L	L	L	L	L	L	L	L	L	L	L
Otis tarda	W	W	W	W	W	L	W	W	W	W	L	L	W	L	W	W	L	L	W	L	W	L	L	L
Haematopus ostralegus	L	L	L	L	L	L	L	L	L	L	L	L	L	L	L	L	L	L	L	L	L	L	L	L
Himantopus himantopus	W	W	W	W	W	W	W	W	W	W	W	W	W	W	W	W	W	W	W	W	W	W	W	W
Recurvirostra avosetta	W	W	L	L	L	L	W	W	L	L	L	L	L	L	L	L	L	L	L	L	L	L	L	L
Burhinus oedicnemus	W	W	W	W	W	W	W	W	W	W	W	W	W	L	W	W	W	W	W	L	W	W	W	W
Glareola pratincola	W	W	W	W	W	W	W	W	W	W	W	W	W	W	W	W	W	W	W	W	W	W	W	W
Charadrius alexandrinus	W	W	W	W	W	W	W	W	W	W	W	W	W	W	W	W	W	W	W	W	W	W	W	W
Charadrius dubius	W	W	W	W	W	W	W	W	W	W	W	W	W	W	W	W	W	W	W	W	W	W	W	W
Charadrius hiaticula	L	L	L	L	L	L	L	L	L	L	L	L	L	L	L	L	L	L	L	L	L	L	L	L
Charadrius morinellus	L	L	L	L	L	L	L	L	L	L	L	L	L	L	L	L	L	L	L	L	L	L	L	L
Pluvialis apricaria	L	L	L	L	L	L	L	L	L	L	L	L	L	L	L	L	L	L	L	L	L	L	L	L
Vanellus vanellus	L	L	L	L	L	L	L	L	L	L	L	L	L	L	L	L	L	L	L	L	L	L	L	L
Calidris temminckii	L	L	L	L	L	L	L	L	L	L	L	L	L	L	L	L	L	L	L	L	L	L	L	L
Limicola falcinellus	L	L	L	L	L	L	L	L	L	L	L	L	L	L	L	L	L	L	L	L	L	L	L	L
Limosa lapponica	L	L	L	L	L	L	L	L	L	L	L	L	L	L	L	L	L	L	L	L	L	L	L	L
Limosa limosa	L	L	L	L	L	L	L	L	L	L	L	L	L	L	L	L	L	L	L	L	L	L	L	L
Philomachus pugnax	L	L	L	L	L	L	L	L	L	L	L	L	L	L	L	L	L	L	L	L	L	L	L	L
Lymnocryptes minimus	L	L	L	L	L	L	L	L	L	L	L	L	L	L	L	L	L	L	L	L	L	L	L	L
Gallinago gallinago	L	L	L	L	L	L	L	L	L	L	L	L	L	L	L	L	L	L	L	L	L	L	L	L
Gallinago media	L	L	L	L	L	L	L	L	L	L	L	L	L	L	L	L	L	L	L	L	L	L	L	L
Scolopax rusticola	L	L	L	L	L	L	L	L	L	L	L	L	L	L	L	L	L	L	L	L	L	L	L	L
Numenius arquata	L	L	L	L	L	L	L	L	L	L	L	L	L	L	L	L	L	L	L	L	L	L	L	L
Numenius phaeopus	L	L	L	L	L	L	L	L	L	L	L	L	L	L	L	L	L	L	L	L	L	L	L	L
Tringa erythropus	L	L	L	L	L	L	L	L	L	L	L	L	L	L	L	L	L	L	L	L	L	L	L	L
Tringa glareola	L	L	L	L	L	L	L	L	L	L	L	L	L	L	L	L	L	L	L	L	L	L	L	L
Tringa nebularia	L	L	L	L	L	L	L	L	L	L	L	L	L	L	L	L	L	L	L	L	L	L	L	L
Tringa ochropus	L	L	L	L	L	L	L	L	L	L	L	L	L	L	L	L	L	L	L	L	L	L	L	L
Tringa totanus	L	L	L	L	L	L	L	L	L	L	L	L	L	L	L	L	L	L	L	L	L	L	L	L
Actitis hypoleucos	L	L	L	L	L	L	L	L	L	L	L	L	L	L	L	L	L	L	L	L	L	L	L	L
Chlidonias hybridus	W	W	W	W	W	W	W	W	W	W	W	W	W	W	W	W	W	W	W	W	W	W	W	W
Chlidonias leucopterus	L	L	L	L	L	L	L	L	L	L	L	L	L	L	L	L	L	L	L	L	L	L	L	L
Chlidonias niger	L	L	L	L	L	L	L	L	L	L	L	L	L	L	L	L	L	L	L	L	L	L	L	L
Pterocles alchata	L	W	L	L	L	L	W	W	W	L	L	L	L	W	W	L	L	L	L	L	L	L	L	L
Pterocles orientalis	L	L	L	L	L	L	L	L	L	L	L	L	L	L	L	L	L	L	L	L	L	L	L	L
Columba livia	L	L	L	L	L	L	L	L	L	L	L	L	L	L	L	L	L	L	L	L	L	L	L	L
Columba oenas	L	W	L	L	L	L	L	W	L	L	L	L	L	W	L	L	L	L	L	W	L	L	L	L
Columba palumbus	W	L	L	L	L	L	L	L	L	L	L	L	W	L	L	L	L	L	W	L	L	L	L	L
Streptopelia decaocto	W	W	W	W	L	L	W	W	W	W	L	L	W	W	W	W	L	L	W	W	W	W	L	L
Streptopelia turtur	W	W	W	W	W	W	W	W	W	W	W	W	W	W	W	W	W	W	W	W	W	W	W	W
Psittacula krameri	W	W	L	L	L	L	W	W	L	L	L	L	W	W	L	L	L	L	W	W	L	L	L	L
Clamator glandarius	L	L	L	L	L	L	L	L	L	L	L	L	L	L	L	L	L	L	L	L	L	L	L	L
Cuculus canorus	L	L	L	L	L	L	L	L	L	L	L	L	L	L	L	L	L	L	L	L	L	L	L	L
Tyto alba	W	W	W	W	W	W	W	W	W	W	W	W	W	W	W	W	W	W	W	W	W	W	W	W
Otus scops	W	W	W	W	W	W	W	W	W	W	W	W	W	W	W	W	W	W	W	W	W	W	W	W
Bubo bubo	L	L	L	L	L	L	L	L	L	L	L	L	L	L	L	L	L	L	L	L	L	L	L	L
Nyctea scandiaca	L	L	L	L	L	L	L	L	L	L	L	L	L	L	L	L	L	L	L	L	L	L	L	L
Surnia ulula	L	L	L	L	L	L	L	L	L	L	L	L	L	L	L	L	L	L	L	L	L	L	L	L
Glaucidium passerinum	L	L	L	L	L	L	L	L	L	L	L	L	L	L	L	L	L	L	L	L	L	L	L	L
Athene noctua	W	W	W	W	W	W	W	W	W	W	W	W	W	W	W	W	W	W	W	W	W	W	W	W
Strix aluco	L	L	L	L	L	L	L	L	L	L	L	L	L	L	L	L	L	L	L	L	L	L	L	L
Strix nebulosa	W	L	W	L	L	L	W	L	W	L	L	L	W	L	W	L	L	L	W	L	L	L	L	L
Strix uralensis	L	L	L	L	L	L	L	L	L	L	L	L	L	L	L	L	L	L	L	L	L	L	L	L
Asio flammeus	L	L	L	L	L	L	L	L	L	L	L	L	L	L	L	L	L	L	L	L	L	L	L	L
Asio otus	L	L	L	L	L	L	L	L	L	L	L	L	L	L	L	L	L	L	L	L	L	L	L	L
Aegolius funereus	L	L	L	L	L	L	L	L	L	L	L	L	L	L	L	L	L	L	L	L	L	L	L	L
Caprimulgus europaeus	L	L	L	L	L	L	L	L	L	L	L	L	L	L	L	L	L	L	L	L	L	L	L	L
Caprimulgus ruficollis	L	L	L	L	L	L	L	L	L	L	L	L	L	L	L	L	L	L	L	L	L	L	L	L
Apus apus	L	L	L	L	L	L	L	L	L	L	L	L	L	L	L	L	L	L	L	L	L	L	L	L
Apus melba	L	L	L	L	W	L	L	L	L	L	W	L	L	L	L	L	W	W	L	L	L	L	W	W
Apus pallidus	W	W	W	W	W	W	W	W	W	W	W	W	W	W	W	W	W	W	W	W	W	W	W	W
Alcedo atthis	W	W	W	W	L	L	W	W	W	W	L	W	W	W	W	W	W	W	W	W	W	W	W	W
Merops apiaster	W	W	W	W	W	W	W	W	W	W	W	W	W	W	W	W	W	W	W	W	W	W	W	W
Coracias garrulus	L	L	W	W	W	W	L	L	W	W	W	W	L	L	W	W	W	L	L	L	W	W	W	L
Upupa epops	W	W	W	W	W	W	W	W	W	W	W	W	W	W	W	W	W	W	W	W	W	W	W	W
Jynx torquilla	L	L	L	L	L	L	L	L	L	L	L	L	L	L	L	L	L	L	L	L	L	L	L	L
Picus canus	L	L	L	L	L	L	L	L	L	L	L	L	L	L	L	L	L	L	L	L	L	L	L	L
Picus viridis	L	L	L	L	L	L	L	L	L	L	L	L	L	W	L	L	L	L	L	W	L	L	L	L
Dryocopus martius	L	L	L	L	L	L	L	L	L	L	L	L	L	L	L	L	L	L	L	L	L	L	L	L
Dendrocopos leucotos	L	L	L	L	L	L	L	L	L	L	L	L	L	L	L	L	L	L	L	L	L	L	L	L
Dendrocopos major	L	L	L	L	L	L	L	L	L	L	L	L	L	L	L	L	L	L	L	L	L	L	L	L
Dendrocopos medius	W	L	W	W	L	L	W	L	W	W	L	L	W	L	W	W	L	L	W	W	W	W	L	L
Dendrocopos minor	L	L	L	L	L	L	L	L	L	L	L	L	L	L	L	L	L	L	L	L	L	L	L	L
Dendrocopos syriacus	W	L	W	W	W	W	W	L	W	W	W	W	W	L	W	W	W	W	W	L	W	W	W	W
Picoides tridactylus	L	L	L	L	L	L	L	L	L	L	L	L	L	L	L	L	L	L	L	L	L	L	L	L
Chersophilus duponti	L	L	L	L	L	L	L	L	L	L	L	L	L	L	L	L	L	L	L	L	L	L	L	L
Melanocorypha calandra	W	W	W	W	W	W	W	W	W	W	W	W	W	W	W	W	W	W	W	W	W	W	W	L
Calandrella brachydactyla	W	W	W	W	W	L	W	W	W	W	W	W	W	W	W	W	W	W	W	W	W	W	W	W
Calandrella rufescens	W	W	W	W	W	W	W	W	W	W	W	W	W	W	W	W	W	W	W	W	W	W	W	W
Galerida cristata	W	W	W	W	W	W	W	W	W	W	W	W	W	W	W	W	W	W	W	W	W	W	W	W
Galerida theklae	L	L	L	L	L	L	L	L	L	L	L	L	L	L	L	L	L	L	L	L	L	L	L	L
Lullula arborea	L	L	W	W	L	L	L	L	W	W	L	L	L	L	W	W	L	L	L	L	W	W	L	L
Alauda arvensis	W	L	L	L	L	L	W	L	L	L	L	L	W	L	L	L	L	L	W	L	L	L	L	L
Eremophila alpestris	L	L	L	L	L	L	L	L	L	L	L	L	L	L	L	L	L	L	L	L	L	L	L	L
Riparia riparia	L	L	L	L	L	L	L	L	L	L	L	L	L	L	L	L	L	L	L	L	L	L	L	L
Ptyonoprogne rupestris	L	L	L	L	L	L	L	L	L	L	L	L	L	L	L	L	L	L	L	L	L	L	L	L
Hirundo daurica	W	W	W	W	W	W	W	W	W	W	W	W	W	W	W	W	W	W	W	W	W	W	W	W
Hirundo rustica	W	L	W	L	W	L	W	L	W	L	W	L	W	L	W	L	W	L	W	L	W	L	W	L
Delichon urbica	W	L	W	L	W	L	W	L	W	L	W	L	W	L	W	L	W	W	W	L	W	L	W	W
Anthus campestris	L	L	W	W	W	L	L	L	W	L	W	L	L	L	W	L	W	L	L	L	W	L	W	L
Anthus cervinus	L	L	L	L	L	L	L	L	L	L	L	L	L	L	L	L	L	L	L	L	L	L	L	L
Anthus petrosus	L	L	L	L	L	L	L	L	L	L	L	L	L	L	L	L	L	L	L	L	L	L	L	L
Anthus pratensis	L	L	L	L	L	L	L	L	L	L	L	L	L	L	L	L	L	L	L	L	L	L	L	L
Anthus trivialis	L	L	L	L	L	L	L	L	L	L	L	L	L	L	L	L	L	L	L	L	L	L	L	L
Anthus spinoletta	L	L	L	L	L	L	L	L	L	L	L	L	L	L	L	L	L	L	L	L	L	L	L	L
Motacilla alba	L	L	L	L	L	L	L	L	L	L	L	L	L	L	L	L	L	L	L	L	L	L	L	L
Motacilla cinerea	W	W	L	L	L	L	W	W	L	L	L	L	W	W	L	L	L	L	W	W	L	L	L	L
Motacilla flava	L	L	W	L	L	L	L	L	W	L	L	L	L	L	W	L	L	L	L	L	W	L	L	L
Bombycilla garrulus	L	L	L	L	L	L	L	L	L	L	L	L	L	L	L	L	L	L	L	L	L	L	L	L
Cinclus cinclus	L	L	L	L	L	L	L	L	L	L	L	L	L	L	L	L	L	L	L	L	L	L	L	L
Troglodytes troglodytes	W	W	L	L	L	L	W	W	L	L	L	L	W	W	L	L	W	L	W	W	L	L	W	L
Prunella collaris	L	L	L	L	L	L	L	L	L	L	L	L	L	L	L	L	L	L	L	L	L	L	L	L
Prunella modularis	L	L	L	L	L	L	L	L	L	L	L	L	L	L	L	L	L	L	L	L	L	L	L	L
Cercotrichas galactotes	W	W	W	W	W	W	W	W	W	W	W	W	W	W	W	W	W	W	W	W	W	W	W	W
Erithacus rubecula	L	L	L	L	L	L	L	L	L	L	L	L	L	L	L	L	L	L	L	L	L	L	L	L
Luscinia lucinia	L	L	L	L	L	L	L	L	L	L	L	L	L	L	L	L	L	L	L	L	L	L	L	L
Luscinia megarhynchos	W	W	W	W	W	W	W	W	W	W	W	W	W	W	W	W	W	W	W	W	W	W	W	W
Luscinia svecica	L	L	L	L	L	L	L	L	L	L	L	L	L	L	L	L	L	L	L	L	L	L	L	L
Oenanthe hispanica	W	L	W	W	L	L	W	L	W	W	L	L	W	L	W	W	L	L	L	L	W	W	L	L
Oenanthe isabellina	L	W	W	W	W	W	W	W	W	W	W	W	L	W	W	W	W	W	W	W	W	W	W	W
Oenanthe leucura	W	W	L	L	L	L	W	W	L	L	L	L	W	W	L	L	L	L	W	W	L	L	L	L
Oenanthe oenanthe	L	L	L	L	L	L	L	L	L	L	L	L	L	L	L	L	L	L	L	L	L	L	L	L
Oenanthe pleschanka	W	W	W	W	W	W	W	W	W	W	W	W	W	W	W	W	W	W	W	W	W	W	W	W
Monticola saxatilis	L	L	L	L	L	L	L	L	L	L	L	L	L	L	L	L	L	L	L	L	L	L	L	L
Monticola solitarius	W	W	W	W	W	W	W	W	W	W	W	W	W	W	W	W	W	W	W	W	W	W	W	W
Phoenicurus ochruros	W	W	L	L	L	L	W	W	L	L	L	L	W	W	L	L	L	L	W	W	L	L	L	L
Phoenicurus phoenicurus	L	L	L	L	L	L	L	L	L	L	L	L	L	L	L	L	L	L	L	L	L	L	L	L
Saxicola rubetra	L	L	L	L	L	L	L	L	L	L	L	L	L	L	L	L	L	L	L	L	L	L	L	L
Saxicola torquata	W	W	W	W	W	W	W	W	W	W	W	W	W	W	W	W	W	W	W	W	W	W	W	W
Turdus torcuatus	L	L	L	L	L	L	L	L	L	L	L	L	L	L	L	L	L	L	L	L	L	L	L	L
Turdus iliacus	L	L	L	L	L	L	L	L	L	L	L	L	L	L	L	L	L	L	L	L	L	L	L	L
Turdus merula	W	W	W	W	W	L	W	W	W	W	W	W	W	W	W	W	W	W	W	W	W	W	W	W
Turdus philomelos	L	L	L	L	L	L	L	L	L	L	L	L	L	L	L	L	L	L	L	L	L	L	L	L
Turdus pilaris	L	L	L	L	L	L	L	L	L	L	L	L	L	L	L	L	L	L	L	L	L	L	L	L
Turdus viscivorus	L	L	L	L	L	L	L	L	L	L	L	L	L	L	L	L	L	L	L	L	L	L	L	L
Cettia cetti	W	W	W	W	W	W	W	W	W	W	W	W	W	W	W	W	W	W	W	W	W	W	W	W
Locustella fluviatilis	L	L	L	L	L	L	L	L	L	L	L	L	L	L	L	L	L	L	L	L	L	L	L	L
Locustella luscinioides	W	W	W	W	W	W	W	W	W	W	W	W	W	W	W	W	W	W	W	W	W	W	W	W
Locustella naevia	W	W	L	L	L	L	W	W	L	L	L	L	W	W	L	L	L	L	W	W	L	L	L	L
Acrocephalus arundinaceus	W	W	W	W	W	W	W	W	W	W	W	W	W	W	W	W	W	W	W	W	W	W	W	W
Acrocephalus dumetorum	L	L	L	L	L	L	L	L	L	L	L	L	L	L	L	L	L	L	L	L	L	L	L	L
Acrocephalus melanopogon	W	W	W	W	W	W	W	W	W	W	W	W	W	W	W	W	W	W	W	W	W	W	W	W
Acrocephalus paludicola	L	L	L	L	L	L	L	L	L	L	L	L	L	L	L	L	L	L	L	L	L	L	L	L
Acrocephalus schoenobaenus	L	L	L	L	L	L	L	L	L	L	L	L	L	L	L	L	L	L	L	L	L	L	L	L
Acrocephalus scirpaceus	W	W	L	W	L	L	W	W	L	W	L	L	W	W	L	W	L	W	W	W	L	W	L	W
Acroephalus palustris	L	L	L	L	L	L	L	L	L	L	L	L	L	L	L	L	L	L	L	L	L	L	L	L
Hippolais icterina	L	L	L	L	L	L	L	L	L	L	L	L	L	L	L	L	L	L	L	L	L	L	L	L
Hippolais olivetorum	L	L	W	W	W	W	W	L	W	W	W	W	L	L	W	W	W	W	W	L	W	W	W	W
Hippolais pallida	W	W	W	W	W	W	W	W	W	W	W	W	W	W	W	W	W	W	W	W	W	W	W	W
Hippolais polyglotta	W	W	L	L	L	L	W	W	L	L	L	L	W	W	L	L	L	W	W	W	L	L	L	W
Sylvia atricapilla	W	W	L	L	L	L	W	W	L	L	L	L	W	W	L	L	L	L	W	W	L	L	L	L
Sylvia borin	L	L	L	L	L	L	L	L	L	L	L	L	L	L	L	L	L	L	L	L	L	L	L	L
Sylvia cantillans	W	W	W	W	W	W	W	W	W	W	W	W	W	W	W	W	W	W	W	W	W	W	W	W
Sylvia communis	L	W	L	L	L	L	L	W	L	W	L	L	L	W	L	W	L	L	L	W	L	W	L	L
Sylvia conspicillata	W	L	L	L	L	L	W	W	L	L	L	L	W	W	L	L	L	L	W	W	L	L	L	L
Sylvia curruca	L	L	L	L	L	L	L	L	L	L	L	L	L	L	L	L	L	L	L	L	L	L	L	L
Sylvia hortensis	W	W	W	W	W	W	W	W	W	W	W	W	W	W	W	W	W	W	W	W	W	W	W	W
Sylvia melanocephala	W	W	W	W	W	W	W	W	W	W	W	W	W	W	W	W	W	W	W	W	W	W	W	W
Sylvia nisoria	W	W	W	W	W	W	W	W	W	W	W	W	W	W	W	W	W	W	W	W	W	W	W	W
Sylvia rueppelli	L	L	L	L	L	L	L	L	L	L	L	L	L	L	L	L	L	L	L	L	L	L	L	L
Sylvia undata	L	L	L	L	L	L	L	L	L	L	L	L	L	L	L	L	L	L	L	L	L	L	L	L
Phyllocopus collybita	W	W	W	W	W	W	W	W	W	W	W	W	W	W	W	W	W	W	W	W	W	W	W	W
Phylloscopus bonelli	L	W	L	W	W	W	L	W	L	W	L	W	L	W	W	W	L	W	L	W	L	W	L	L
Phylloscopus borealis	W	W	W	W	W	W	W	W	W	W	W	W	W	W	W	W	W	W	W	W	W	W	W	W
Phylloscopus sibilatrix	L	L	L	L	L	L	L	L	L	L	L	L	L	L	L	L	L	L	L	L	L	L	L	L
Phylloscopus trochiloides	L	L	L	L	L	L	L	L	L	L	L	L	L	L	L	L	L	L	L	L	L	L	L	L
Phylloscopus trochilus	W	W	W	W	W	W	W	W	W	W	W	W	W	W	W	W	W	W	W	W	W	W	W	W
Regulus ignicapillus	L	L	L	L	L	L	L	L	L	L	L	L	L	L	L	L	L	L	L	L	L	L	L	L
Regulus regulus	W	W	W	W	W	W	W	W	W	W	W	W	W	W	W	W	W	W	W	W	W	W	W	W
Cisticola juncidis	L	L	L	L	L	L	L	L	L	L	L	L	L	L	L	L	L	L	L	L	L	L	L	L
Muscicapa striata	L	L	W	W	W	W	L	L	W	W	W	W	L	L	W	W	W	W	W	L	W	W	W	W
Ficedula albicollis	L	L	L	L	L	L	L	L	L	L	L	L	L	L	L	L	L	L	L	L	L	L	L	L
Ficedula hypoleuca	L	L	L	W	L	L	L	L	L	W	L	L	L	L	L	W	L	L	L	L	L	W	L	L
Ficedula parva	W	W	W	W	W	W	W	W	W	W	W	W	W	W	W	W	W	W	W	W	W	W	W	W
Ficedula semitorquata	W	W	W	W	W	W	W	W	W	W	W	W	W	W	W	W	W	W	W	W	W	W	W	W
Panurus biarmicus	L	L	L	L	L	L	L	L	L	L	L	L	L	L	L	L	L	L	L	L	L	L	L	L
Aegithalos caudatus	L	L	L	L	L	L	L	L	L	L	L	L	L	L	L	L	L	L	L	L	L	L	L	L
Parus ater	W	W	W	W	L	L	W	W	W	W	W	W	W	W	W	W	W	W	W	W	W	W	W	W
Parus caeruleus	L	L	L	L	L	L	L	L	L	L	L	L	L	L	L	L	L	L	L	L	L	L	L	L
Parus cinctus	W	W	W	W	W	W	W	W	W	W	W	W	W	W	W	W	W	W	W	W	W	W	W	W
Parus cristatus	L	L	W	W	W	W	L	L	W	W	W	W	L	L	W	W	W	W	L	L	W	W	W	W
Parus lugubris	L	L	L	L	L	L	L	L	L	L	L	L	W	L	L	L	L	L	W	L	L	L	L	L
Parus major	L	L	L	L	L	L	L	L	L	L	L	L	L	L	L	L	L	L	L	L	L	L	L	L
Parus montanus	W	W	W	W	W	W	W	W	W	W	W	W	W	W	W	W	W	W	W	W	W	W	W	W
Parus palustris	W	L	W	W	L	L	W	L	W	W	L	L	W	L	W	W	W	W	W	L	W	W	W	W
Sitta europaea	W	W	W	W	W	W	W	W	W	W	W	W	W	W	W	W	W	W	W	W	W	W	W	W
Sitta neumayer	L	L	L	L	L	L	L	L	L	L	L	L	L	L	L	L	L	L	L	L	L	L	L	L
Tichodroma muraria	W	W	W	W	W	W	W	W	W	W	W	W	W	W	W	W	W	W	W	W	W	W	W	W
Certhia brachydactyla	L	L	L	L	L	L	L	L	L	L	L	L	L	L	L	L	L	L	L	L	L	L	L	L
Certhia familiaris	W	W	W	W	W	W	W	W	W	W	W	W	W	W	W	W	W	W	W	W	W	W	W	W
Remiz pendulinus	W	W	W	W	L	W	W	W	W	W	W	W	W	W	W	W	W	W	W	W	W	W	W	W
Oriolus oriolus	L	L	W	W	W	L	L	L	W	W	W	W	L	L	W	W	W	W	L	L	W	W	W	W
Lanius collurio	W	W	W	W	W	W	W	W	W	W	W	W	W	W	W	W	W	W	W	W	W	W	W	W
Lanius minor	W	W	W	W	W	W	W	W	W	W	W	W	W	W	W	W	W	W	W	W	W	W	W	W
Lanius nubicus	L	W	L	L	W	W	L	W	L	L	W	W	L	W	L	L	W	W	L	W	L	L	W	W
Lanius senator	L	L	L	L	L	L	L	L	L	L	L	L	L	L	L	L	L	L	L	L	L	L	L	L
Lanius excubitor/meridionalis	W	L	W	L	W	L	W	L	W	L	W	L	W	L	W	L	W	L	W	L	W	L	W	L
Garrulus glandarius	L	L	L	L	L	L	L	L	L	L	L	L	L	L	L	L	L	L	L	L	L	L	L	L
Perisoreus infaustus	L	W	L	W	L	W	L	W	L	W	L	W	L	W	L	W	L	W	L	W	L	W	L	W
Cyanopica cyanus	L	L	L	L	L	L	L	L	L	L	L	L	L	L	L	L	L	L	L	L	L	L	L	L
Pica pica	L	L	L	L	L	L	L	L	L	L	L	L	L	L	L	L	L	L	L	L	L	L	L	L
Nucifraga caryocatactes	L	W	L	W	L	W	L	W	L	L	L	W	W	W	L	W	W	W	W	W	L	W	W	W
Pyrrhocorax graculus	W	L	W	L	W	L	W	L	W	L	W	L	W	L	W	L	W	L	W	L	W	L	W	L
Pyrrhocorax pyrrhocorax	L	L	L	L	L	L	L	L	L	L	L	L	L	L	L	L	L	L	L	L	L	L	L	L
Corvus corax	L	L	L	L	L	L	L	L	L	L	L	L	L	L	L	L	L	L	L	L	L	L	L	L
Corvus corone	L	W	L	L	L	L	L	W	L	L	L	L	L	W	L	W	L	W	L	W	L	W	L	W
Corvus frugilegus	W	W	W	W	L	L	W	W	W	W	L	L	W	W	W	W	W	L	W	W	W	W	L	L
Corvus monedula	W	W	W	W	W	W	W	W	W	W	W	W	W	W	W	W	W	W	W	W	W	W	W	W
Sturnus roseus	W	W	L	W	W	W	W	W	L	W	W	W	W	W	L	W	W	W	W	W	L	W	L	W
Sturnus unicolor	L	L	L	L	L	L	L	L	L	L	L	L	L	L	L	L	L	L	L	L	L	L	L	L
Sturnus vulgaris	W	L	L	L	L	L	W	L	L	L	L	L	W	L	L	L	L	L	W	L	L	L	L	L
Passer domesticus	W	W	W	W	W	W	W	W	W	W	W	W	W	W	W	W	W	W	W	W	W	W	W	W
Passer hispaniolensis	L	L	L	L	L	L	L	L	L	L	L	L	L	L	L	L	L	L	L	L	L	L	L	L
Passer montanus	W	W	W	W	W	W	W	W	W	W	W	W	W	W	W	W	W	W	W	W	W	W	W	W
Passer x	L	L	L	L	L	L	L	L	L	L	L	L	L	L	L	L	L	L	L	L	L	L	L	L
Petronia petronia	L	L	L	L	L	L	L	L	L	L	L	L	L	L	L	L	L	L	L	L	L	L	L	L
Montifringilla nivalis	W	W	W	W	W	W	W	W	W	W	W	W	W	W	W	W	W	W	W	W	W	W	W	W
Estrilda astrild	L	L	L	L	L	L	L	L	L	L	L	L	L	L	L	L	L	L	L	L	L	L	L	L
Fringilla coelebs	L	L	L	L	L	L	L	L	L	L	L	L	L	L	L	L	L	L	L	L	L	L	L	L
Fringilla montifringilla	W	W	L	W	W	W	W	W	L	W	W	W	W	W	L	W	W	W	W	W	L	W	W	W
Serinus citrinella	W	W	W	W	W	W	W	W	W	W	W	W	W	W	W	W	W	W	W	W	W	W	W	W
Serinus serinus	L	L	L	L	L	L	L	L	L	L	L	L	L	L	L	L	L	L	L	L	L	L	L	L
Carduelis cannabina	W	W	W	W	W	W	W	W	W	W	W	W	W	W	W	W	W	W	W	W	W	W	W	W
Carduelis carduelis	L	L	L	L	L	L	L	L	L	L	L	L	L	L	L	L	L	L	L	L	L	L	L	L
Carduelis chloris	L	L	L	L	L	L	L	L	L	L	L	L	L	L	L	L	L	L	L	L	L	L	L	L
Carduelis flammea	W	L	L	L	L	L	W	L	L	L	L	L	W	L	L	L	L	L	W	L	L	L	L	L
Carduelis flavirostris	L	L	L	L	L	L	L	L	L	L	L	L	L	L	L	L	L	L	L	L	L	L	L	L
Carduelis hornemanni	W	W	W	W	W	W	W	W	W	W	W	W	W	W	W	W	W	W	W	W	W	W	W	W
Carduelis spinus	L	L	L	L	L	L	L	L	L	L	L	L	L	L	L	L	L	L	L	L	L	L	L	L
Loxia curvirostra	L	L	L	L	L	L	L	L	L	L	L	L	L	L	L	L	L	L	L	L	L	L	L	L
Loxia leucoptera	W	L	W	L	L	L	W	L	W	L	L	L	W	L	W	L	W	L	W	L	W	L	W	L
Loxia pytyopsittacus	W	L	W	L	W	L	W	L	W	L	W	L	W	L	W	L	W	L	W	L	W	L	W	L
Carpodacus erythrinus	L	L	L	L	L	L	L	L	L	L	L	L	L	L	L	L	L	L	L	L	L	L	L	L
Pinicola enucleator	W	W	W	W	W	W	W	W	W	W	W	W	W	W	W	W	W	W	W	W	W	W	W	W
Pyrrhula pyrrhula	W	W	W	W	W	W	W	W	W	W	W	W	W	W	W	W	W	W	W	W	W	W	W	W
Coccothraustes coccothraustes	L	L	L	L	L	L	L	L	L	L	L	L	L	L	L	L	L	L	L	L	L	L	L	L
Calcarius lapponicus	L	L	L	L	L	L	L	L	L	L	L	L	L	L	L	L	L	L	L	L	L	L	L	L
Emberiza caesia	L	L	L	L	L	L	L	L	L	L	L	L	L	L	L	L	L	L	L	L	L	L	L	L
Emberiza cia	W	W	W	W	W	W	W	W	W	W	W	W	W	W	W	W	W	W	W	W	W	W	W	W
Emberiza cirlus	L	L	L	L	L	L	L	L	L	L	L	L	L	L	L	L	L	L	L	L	L	L	L	L
Emberiza citrinella	L	L	W	W	W	W	L	L	W	W	W	W	L	L	W	W	W	W	L	L	W	W	W	W
Emberiza hortulana	W	W	W	W	W	W	W	W	W	W	W	W	W	W	W	W	W	W	W	W	W	W	W	W
Emberiza melanocephala	L	L	L	L	L	L	L	L	L	L	L	L	L	L	L	L	L	L	L	L	L	L	L	L
Emberiza pusilla	L	L	W	L	L	L	L	L	W	L	L	L	L	L	W	L	L	L	L	L	W	L	W	L
Emberiza rustica	W	W	W	L	L	L	W	W	W	L	W	L	W	L	W	L	W	L	W	L	W	L	W	L
Emberiza schoeniclus	L	L	L	L	L	L	L	L	L	L	L	L	L	L	L	L	L	L	L	L	L	L	L	L
Plectrophenax nivalis	W	W	W	W	W	W	W	W	W	W	W	W	W	W	W	W	W	W	W	W	W	W	W	W
Miliaria calandra	W	W	W	L	L	L	W	W	W	L	W	L	W	W	W	L	W	W	W	W	W	L	W	W
