# Supplementary material for: Climate change threatens European conservation areas
Source: Ecol Lett. 2011 May;14(5):484–92. doi: 10.1111/j.1461-0248.2011.01610.x (PMC3116148; doi:10.1111/j.1461-0248.2011.01610.x)
Supplement: Supplementary file 5 [file ele0014-0484-SD5.xls]

## Sheet: PA
	A1FI						A2						B1						B2
	2020		2050		2080		2020		2050		2080		2020		2050		2080		2020		2050		2080
species	in	out	in	out	in	out	in	out	in	out	in	out	in	out	in	out	in	out	in	out	in	out	in	out
Atelerix algirus	L	L	L	L	L	L	L	L	L	L	L	L	L	W	L	L	L	L	L	L	L	L	L	L
Erinaceus concolor	L	L	W	W	W	W	L	L	W	W	W	W	L	L	W	W	W	W	L	L	W	W	W	W
Erinaceus europaeus	W	W	L	L	L	L	W	W	L	L	L	L	W	W	L	L	L	L	W	W	L	L	L	L
Sorex alpinus	L	L	L	L	L	L	L	L	L	L	L	L	L	L	W	L	L	L	L	L	W	L	L	L
Sorex araneus	L	L	L	L	L	L	L	L	L	L	L	L	L	L	L	L	L	L	L	L	L	L	L	L
Sorex caecutiens	L	L	L	L	L	L	L	L	L	L	L	L	L	L	L	L	L	L	L	L	L	L	L	L
Sorex coronatus	W	L	L	L	L	L	W	L	W	L	L	L	W	L	W	L	W	L	W	W	W	L	W	L
Sorex granarius	L	L	L	L	L	L	L	L	L	L	L	L	L	L	L	L	L	L	L	L	L	L	L	L
Sorex isodon	L	L	L	L	L	L	L	L	L	L	L	L	L	L	L	L	L	L	L	L	L	L	L	L
Sorex minutissimus	L	L	W	L	L	L	L	L	W	L	L	L	L	L	W	L	W	L	L	L	W	L	W	L
Sorex minutus	W	L	L	L	L	L	W	L	L	L	L	L	W	W	L	L	L	L	W	W	L	L	L	L
Sorex samniticus	W	W	W	W	W	W	W	W	W	W	W	W	W	W	W	W	W	W	W	W	W	W	W	W
Neomys anomalus	L	L	W	L	L	L	L	L	W	L	L	L	L	L	W	L	L	L	L	L	W	L	L	L
Neomys fodiens	L	L	L	L	L	L	L	L	L	L	L	L	L	L	L	L	L	L	L	L	L	L	L	L
Crocidura leucodon	W	W	W	W	W	W	W	W	W	W	W	W	W	W	W	W	W	W	W	W	W	W	W	W
Crocidura russula	W	W	L	L	L	L	W	W	L	L	L	L	W	W	L	L	W	L	W	W	L	L	W	L
Crocidura suaveolens	L	W	W	W	W	W	L	W	W	W	W	W	L	W	W	W	W	W	L	W	W	W	W	W
Suncus etruscus	W	W	W	W	W	W	W	W	W	W	W	W	W	W	W	W	W	W	W	W	W	W	W	W
Galemys pyrenaicus	L	L	L	L	L	L	L	L	L	L	L	L	L	L	L	L	L	L	L	L	L	L	L	L
Talpa caeca	W	W	W	W	W	W	W	W	W	W	W	W	W	W	W	W	W	W	W	W	W	W	W	W
Talpa europaea	W	W	L	L	L	L	W	W	L	L	L	L	W	W	L	L	L	L	W	W	L	L	L	L
Talpa occidentalis	L	L	L	L	L	L	L	L	L	L	L	L	W	L	L	L	L	L	W	L	L	L	L	L
Talpa romana	W	W	W	W	W	W	W	W	W	W	W	W	W	W	W	W	W	W	W	W	W	W	W	W
Rhinolophus blasii	W	W	W	W	W	W	W	W	W	W	W	W	W	W	W	W	W	W	W	W	W	W	W	W
Rhinolophus euryale	W	W	W	W	W	W	W	W	W	W	W	W	W	W	W	W	W	W	W	W	W	W	W	W
Rhinolophus ferrumequinum	W	W	W	W	W	W	W	W	W	W	W	W	W	W	W	W	W	W	W	W	W	W	W	W
Rhinolophus hipposideros	W	L	W	L	W	L	W	L	W	L	W	L	W	L	W	L	W	L	W	L	W	L	W	L
Rhinolophus mehelyi	W	W	W	W	W	W	W	W	W	W	W	W	W	W	W	W	W	W	W	W	W	W	W	W
Myotis bechsteinii	W	L	W	L	L	L	W	W	W	L	L	L	W	W	W	L	W	L	W	W	W	L	L	L
Myotis blythii	W	W	W	W	W	W	W	W	W	W	W	W	W	W	W	W	W	W	W	W	W	W	W	W
Myotis brandti	L	L	L	L	L	L	L	L	L	L	L	L	L	L	L	L	L	L	L	L	L	L	L	L
Myotis capaccinii	W	W	W	W	W	W	W	W	W	W	W	W	W	W	W	W	W	W	W	W	W	W	W	W
Myotis dasycneme	L	L	L	L	L	L	L	L	L	L	L	L	L	L	L	L	L	L	L	L	L	L	L	L
Myotis daubentonii	W	W	L	L	L	L	W	W	L	L	L	L	W	W	L	L	L	L	W	W	L	L	L	L
Myotis emarginatus	W	W	W	L	W	L	W	W	W	W	W	L	W	W	W	W	W	W	W	W	W	W	W	W
Myotis myotis	W	W	W	L	L	L	W	W	W	W	W	L	W	W	W	W	W	L	W	W	W	W	W	L
Myotis mystacinus	W	W	L	L	L	L	W	W	L	L	L	L	W	W	L	L	L	L	W	W	L	L	L	L
Myotis nattereri	W	W	L	L	L	L	W	W	L	L	L	L	W	W	L	L	L	L	W	W	L	L	L	L
Pipistrellus kuhlii	W	W	W	W	W	W	W	W	W	W	W	W	W	W	W	W	W	W	W	W	W	W	W	W
Pipistrellus nathusii	W	W	L	L	L	L	W	W	L	L	L	L	W	W	L	L	L	L	W	W	L	L	L	L
Pipistrellus pipistrellus	W	W	L	L	L	L	W	W	L	L	L	L	W	W	L	L	L	L	W	W	L	L	L	L
Pipistrellus savii	L	L	W	L	W	L	L	L	W	L	W	L	L	L	W	L	W	L	L	L	W	L	W	L
Nyctalus lasiopterus	W	W	W	W	W	W	W	W	W	W	W	W	W	W	W	W	W	W	W	W	W	W	W	W
Nyctalus leisleri	W	L	L	L	L	L	W	L	L	L	L	L	W	L	L	L	L	L	W	L	L	L	L	L
Nyctalus noctula	L	L	L	L	L	L	L	L	L	L	L	L	L	L	L	L	L	L	L	L	L	L	L	L
Eptesicus serotinus	W	W	L	L	L	L	W	W	L	L	L	L	W	W	L	L	L	L	W	W	L	L	L	L
Vespertilio murinus	L	L	L	L	L	L	L	L	L	L	L	L	L	L	L	L	L	L	L	L	L	L	L	L
Barbastella barbastellus	L	L	L	L	L	L	L	L	L	L	L	L	L	L	L	L	L	L	L	L	L	L	L	L
Plecotus auritus	L	L	L	L	L	L	L	L	L	L	L	L	L	L	L	L	L	L	L	L	L	L	L	L
Plecotus austriacus	W	W	W	L	L	L	W	W	W	L	W	L	W	W	W	L	W	L	W	W	W	L	W	L
Miniopterus schreibersii	W	W	W	W	W	W	W	W	W	W	W	W	W	W	W	W	W	W	W	W	W	W	W	W
Tadarida teniotis	W	L	W	L	W	W	W	L	W	L	W	W	W	L	W	L	W	W	W	L	W	L	W	W
Lepus europaeus	L	L	L	W	W	L	L	L	L	W	W	L	L	L	L	W	W	W	L	W	L	W	W	W
Lepus granatensis	W	L	L	L	L	L	W	L	L	L	L	L	W	L	L	L	L	L	W	L	L	L	L	L
Lepus timidus	L	L	L	L	L	L	L	L	L	L	L	L	L	L	L	L	L	L	L	L	L	L	L	L
Oryctolagus cuniculus	W	W	L	L	L	L	W	W	L	L	W	L	W	W	L	L	W	L	W	W	L	L	W	L
Spermophilus citellus	W	W	W	W	W	W	W	W	W	W	W	W	L	W	W	W	L	L	L	W	W	W	L	L
Pteromys volans	L	L	L	L	L	L	L	L	L	L	L	L	L	L	L	L	L	L	L	L	L	L	L	L
Castor canadensis	L	L	L	L	L	L	L	L	L	L	L	L	L	L	L	L	L	L	L	L	L	L	L	L
Castor fiber	L	L	L	L	L	L	L	L	L	L	L	L	L	L	L	L	L	L	L	L	L	L	L	L
Cricetus cricetus	L	L	W	L	L	L	L	L	L	L	L	L	L	L	L	L	L	L	L	L	L	L	L	L
Cricetulus migratorius	W	W	W	W	W	W	W	W	W	W	W	W	W	W	W	W	W	W	W	W	W	W	W	W
Mesocricetus newtoni	L	L	L	W	L	L	L	L	L	W	L	L	L	L	L	W	L	L	L	L	L	W	L	L
Myopus schisticolor	L	L	W	L	L	L	L	L	W	L	W	L	L	L	W	L	W	L	L	L	W	L	W	L
Lemmus lemmus	L	L	L	L	L	L	L	L	L	L	L	L	L	L	L	L	L	L	L	L	L	L	L	L
Clethrionomys glareolus	L	L	L	L	L	L	L	L	L	L	L	L	L	L	L	L	L	L	L	L	L	L	L	L
Clethrionomys rufocanus	L	L	L	L	L	L	L	L	L	L	L	L	L	L	L	L	L	L	L	L	L	L	L	L
Clethrionomys rutilus	L	L	L	L	L	L	L	L	L	L	L	L	L	L	L	L	L	L	L	L	L	L	L	L
Dinaromys bogdanovi	W	W	W	W	W	W	W	W	W	W	W	W	W	W	W	W	W	W	W	W	W	W	W	W
Arvicola sapidus	W	L	L	L	L	L	W	L	L	L	W	L	W	L	L	L	W	L	W	L	L	L	W	L
Arvicola terrestris	L	L	L	L	L	L	L	L	L	L	L	L	L	L	L	L	L	L	L	L	L	L	L	L
Ondatra zibethicus	W	L	W	L	L	L	W	L	W	L	L	L	W	L	W	L	W	L	W	L	W	L	W	L
Microtus agrestis	L	L	L	L	L	L	L	L	L	L	L	L	L	L	L	L	L	L	L	L	L	L	L	L
Microtus arvalis	W	L	W	L	L	L	W	L	W	L	L	L	W	L	W	L	L	L	W	L	W	L	L	L
Microtus cabrerae	L	L	L	L	L	L	L	L	L	L	L	L	L	L	L	L	L	L	L	L	L	L	L	L
Microtus guentheri	W	W	W	W	W	W	W	W	W	W	W	W	W	W	W	W	W	W	W	W	W	W	W	W
Microtus lusitanicus	W	L	L	L	L	L	W	L	L	L	L	L	W	L	L	L	W	L	W	L	L	L	W	L
Microtus multiplex	W	L	W	L	L	L	W	L	W	L	W	L	W	L	W	L	W	L	W	L	W	L	W	L
Microtus oeconomus	L	L	L	L	L	L	L	L	L	L	L	L	L	L	L	L	L	L	L	L	L	L	L	L
Microtus gerbei	W	L	L	L	L	L	W	L	L	L	L	L	W	L	W	L	W	L	W	W	W	L	W	L
Microtus rossiaemeridionalis	L	L	L	L	L	L	L	L	L	L	L	L	L	L	L	L	L	L	L	L	L	L	L	L
Microtus savii	W	W	W	W	W	W	W	W	W	W	W	W	W	W	W	W	W	W	W	W	W	W	W	W
Chionomys nivalis	L	L	L	L	L	L	L	L	L	L	L	L	L	L	L	L	L	L	L	L	L	L	L	L
Nannospalax leucodon	W	W	W	W	W	W	W	W	W	W	W	W	W	W	W	W	W	W	W	W	W	W	W	W
Micromys minutus	W	W	W	L	L	L	W	W	W	L	W	L	W	W	W	L	W	L	W	W	W	L	W	L
Apodemus agrarius	L	L	L	L	L	L	L	L	L	L	L	L	L	L	L	L	L	L	L	L	L	L	L	L
Apodemus alpicola	L	L	L	L	L	L	L	L	L	L	L	L	L	L	L	L	L	L	L	L	L	L	L	L
Apodemus flavicollis	L	L	L	L	L	L	L	L	L	L	L	L	L	L	L	L	L	L	L	L	L	L	L	L
Apodemus mystacinus	L	W	W	W	W	W	L	W	W	W	W	W	L	W	W	W	W	W	L	W	W	W	W	W
Apodemus sylvaticus	W	W	W	W	W	W	W	W	W	W	W	W	W	W	W	W	W	W	W	W	W	W	W	W
Apodemus uralensis	L	L	L	L	L	L	L	L	W	L	L	L	L	L	L	L	L	L	L	L	L	L	L	L
Rattus norvegicus	W	W	W	W	W	W	W	W	W	W	W	W	W	W	W	W	W	W	W	W	W	W	W	W
Rattus rattus	W	W	W	W	W	W	W	W	W	W	W	W	W	W	W	W	W	W	W	W	W	W	W	W
Mus domesticus	W	W	W	L	W	W	W	W	W	L	W	W	W	W	W	L	W	W	W	W	W	L	W	W
Mus macedonicus	W	W	W	W	W	W	W	W	W	W	W	W	W	W	W	W	W	W	W	W	W	W	W	W
Mus musculus	L	L	W	L	L	L	L	L	W	L	L	L	L	L	W	L	L	L	L	L	L	L	L	L
Mus spicilegus	L	L	L	L	L	L	L	L	L	L	L	L	L	L	L	L	L	L	L	L	L	L	L	L
Mus spretus	W	L	L	L	L	L	W	L	L	L	L	L	W	L	L	L	L	L	W	L	L	L	L	L
Glis glis	L	L	W	W	W	W	L	L	W	W	W	W	L	W	W	W	W	W	L	W	W	W	W	W
Muscardinus avellanarius	L	L	L	L	L	L	L	L	L	L	L	L	L	L	W	L	L	L	L	L	L	W	L	L
Eliomys quercinus	W	W	W	L	W	L	W	W	W	L	W	L	W	W	W	L	W	L	W	W	W	L	W	L
Dryomys nitedula	L	L	W	W	L	L	L	L	W	W	L	L	L	L	W	W	L	L	L	L	W	W	L	L
Sicista betulina	L	L	L	L	L	L	L	L	L	L	L	L	L	L	L	L	L	L	L	L	L	L	L	L
Hystrix cristata	W	W	W	W	W	W	W	W	W	W	W	W	W	W	W	W	W	W	W	W	W	W	W	W
Myocastor coypus	W	W	W	W	W	W	W	W	W	W	W	W	W	W	W	W	W	W	W	W	W	W	W	W
Canis aureus	W	W	W	W	W	W	W	W	W	W	W	W	W	W	W	W	W	W	W	W	W	W	W	W
Canis lupus	L	L	L	L	L	L	L	L	L	L	L	L	L	L	L	L	L	L	L	L	L	L	L	L
Alopex lagopus	L	L	L	L	L	L	L	L	L	L	L	L	L	L	L	L	L	L	L	L	L	L	L	L
Vulpes vulpes	L	L	L	L	L	L	L	L	L	L	L	L	L	L	L	L	W	L	L	L	L	L	W	L
Nyctereutes procyonoides	L	L	L	L	L	L	L	L	L	L	L	L	L	L	L	L	L	L	L	L	L	L	L	L
Ursus arctos	L	L	L	L	L	L	L	L	L	L	L	L	L	L	L	L	L	L	L	L	L	L	L	L
Mustela erminea	L	L	L	L	L	L	L	L	L	L	L	L	L	L	L	L	L	L	L	L	L	L	L	L
Mustela lutreola	L	L	L	L	L	L	L	L	L	L	L	L	L	L	L	L	L	L	L	L	L	L	L	L
Mustela nivalis	L	L	L	L	W	L	L	L	L	L	W	L	L	L	L	L	W	L	L	L	L	L	W	L
Mustela putorius	W	W	W	W	W	W	W	W	W	W	W	W	W	W	W	W	W	W	W	W	W	W	W	W
Mustela vison	L	L	L	L	L	L	L	L	L	L	L	L	L	L	L	L	L	L	L	L	L	L	L	L
Vormela peregusna	W	W	W	W	L	L	W	W	W	W	W	W	W	W	W	W	L	L	W	W	W	W	W	L
Martes foina	W	W	W	W	W	W	W	W	W	W	W	W	W	W	W	W	W	W	W	W	W	W	W	W
Martes martes	L	L	L	L	L	L	L	L	L	L	L	L	L	L	L	L	L	L	L	L	L	L	L	L
Gulo gulo	L	L	L	L	L	L	L	L	L	L	L	L	L	L	L	L	L	L	L	L	L	L	L	L
Meles meles	W	W	W	L	W	L	W	W	W	L	W	L	W	W	W	L	W	W	W	W	W	L	W	W
Lutra lutra	L	L	L	L	L	L	L	L	L	L	L	L	L	L	L	L	L	L	L	L	L	L	L	L
Procyon lotor	W	L	L	L	L	L	W	L	L	L	L	L	W	L	L	L	L	L	W	L	L	L	L	L
Felis silvestris	W	L	W	L	W	L	W	L	W	L	W	L	W	L	W	L	W	L	W	L	W	L	W	L
Dama dama	W	W	L	L	L	L	W	W	L	L	L	L	L	W	L	L	L	L	L	W	L	L	L	L
Cervus elaphus	L	L	L	L	L	L	L	L	L	L	L	L	L	L	L	L	L	L	L	L	L	L	L	L
Cervus nippon	L	L	L	L	L	L	L	L	L	L	L	L	L	L	L	L	L	L	L	L	L	L	L	L
Odocoileus virginianus	L	L	L	L	L	L	L	L	L	L	L	L	L	L	L	L	L	L	L	L	L	L	L	L
Alces alces	L	L	L	L	L	L	L	L	L	L	L	L	L	L	L	L	L	L	L	L	L	L	L	L
Rangifer tarandus	L	L	L	L	L	L	L	L	L	L	L	L	L	L	L	L	L	L	L	L	L	L	L	L
Capreolus capreolus	L	L	W	L	L	L	L	L	W	L	L	L	L	L	W	L	W	L	L	L	W	L	W	L
Rupicapra pyrenaica	L	L	L	L	L	L	L	L	L	L	L	L	L	L	L	L	L	L	L	L	L	L	L	L
Rupicapra rupicapra	L	L	L	L	L	L	L	L	L	L	L	L	L	L	L	L	L	L	L	L	W	L	L	L
Capra ibex	L	L	L	L	L	L	L	L	L	L	L	L	L	L	L	L	L	L	L	L	L	L	L	L
Capra pyrenaica	W	W	L	L	L	L	W	W	L	L	L	L	W	W	L	L	L	L	W	W	L	L	L	L

## Sheet: RN2000
	A1FI						A2						B1						B2
	2020		2050		2080		2020		2050		2080		2020		2050		2080		2020		2050		2080
species	in	out	in	out	in	out	in	out	in	out	in	out	in	out	in	out	in	out	in	out	in	out	in	out
Atelerix algirus	W	L	L	L	L	L	W	L	L	L	L	L	W	L	L	L	L	L	W	L	L	L	L	L
Erinaceus concolor	L	L	W	W	W	W	L	L	W	W	W	W	L	L	W	W	W	W	L	L	W	W	W	W
Erinaceus europaeus	W	W	L	L	L	L	W	W	L	L	L	L	W	W	L	L	L	L	W	W	L	L	L	L
Sorex alpinus	L	L	W	L	L	L	L	L	W	L	L	L	L	L	W	L	L	L	L	L	W	W	L	L
Sorex araneus	L	L	L	L	L	L	L	L	L	L	L	L	L	L	L	L	L	L	L	L	L	L	L	L
Sorex caecutiens	L	L	L	L	L	L	L	L	L	L	L	L	L	L	L	L	L	L	L	L	L	L	L	L
Sorex coronatus	W	W	L	L	L	L	W	W	L	L	L	L	W	W	L	L	L	L	W	W	L	L	L	L
Sorex granarius	L	L	L	L	L	L	L	L	L	L	L	L	L	L	L	L	L	L	L	L	L	L	L	L
Sorex isodon	L	L	L	L	L	L	L	L	L	L	L	L	L	L	L	L	L	L	L	L	L	L	L	L
Sorex minutissimus	L	L	W	L	L	L	L	L	W	L	L	L	L	L	W	L	L	L	L	L	W	L	L	L
Sorex minutus	W	W	L	L	L	L	W	W	L	L	L	L	W	W	L	L	L	L	W	W	L	L	L	L
Sorex samniticus	W	W	W	W	W	W	W	W	W	W	W	W	W	W	W	W	W	W	W	W	W	W	W	W
Neomys anomalus	L	L	W	L	L	L	L	L	W	L	L	L	L	L	W	L	L	L	L	L	W	L	L	L
Neomys fodiens	L	L	L	L	L	L	L	L	L	L	L	L	L	L	L	L	L	L	L	L	L	L	L	L
Crocidura leucodon	W	W	W	W	W	W	W	W	W	W	W	W	W	W	W	W	W	W	W	W	W	W	W	W
Crocidura russula	W	W	L	L	L	L	W	W	L	L	L	L	W	W	L	L	L	L	W	W	L	L	L	L
Crocidura suaveolens	W	W	W	W	W	W	W	W	W	W	W	W	W	W	W	W	W	W	W	W	W	W	W	W
Suncus etruscus	W	W	W	W	W	W	W	W	W	W	W	W	W	W	W	W	W	W	W	W	W	W	W	W
Galemys pyrenaicus	L	L	L	L	L	L	L	L	L	L	L	L	L	L	L	L	L	L	L	L	L	L	L	L
Talpa caeca	L	W	W	L	L	L	L	W	W	L	L	L	L	L	W	L	L	L	L	W	W	W	L	L
Talpa europaea	W	W	L	L	L	L	W	W	L	L	L	L	W	W	L	L	L	L	W	W	L	L	L	L
Talpa occidentalis	L	L	L	L	L	L	L	L	L	L	L	L	L	L	L	L	L	L	L	L	L	L	L	L
Talpa romana	W	W	W	W	W	W	W	W	W	W	W	W	W	W	W	W	W	W	W	W	W	W	W	W
Rhinolophus blasii	W	W	W	W	W	W	W	W	W	W	W	W	W	W	W	W	W	W	W	W	W	W	W	W
Rhinolophus euryale	W	W	W	W	W	W	W	W	W	W	W	W	W	W	W	W	W	W	W	W	W	W	W	W
Rhinolophus ferrumequinum	W	W	W	W	W	W	W	W	W	W	W	W	W	W	W	W	W	W	W	W	W	W	W	W
Rhinolophus hipposideros	W	L	L	L	L	L	W	L	L	L	L	L	W	L	W	L	W	L	W	L	W	L	W	L
Rhinolophus mehelyi	W	W	W	W	W	W	W	W	W	W	W	W	W	W	W	W	W	W	W	W	W	W	W	W
Myotis bechsteinii	W	W	L	L	L	L	W	W	L	L	L	L	W	W	W	L	L	L	W	W	W	L	L	L
Myotis blythii	W	W	W	W	W	W	W	W	W	W	W	W	W	W	W	W	W	W	W	W	W	W	W	W
Myotis brandti	L	L	L	L	L	L	L	L	L	L	L	L	L	L	L	L	L	L	L	L	L	L	L	L
Myotis capaccinii	W	L	W	W	W	W	W	L	W	W	W	L	W	L	W	W	W	W	W	L	W	W	W	W
Myotis dasycneme	L	L	L	L	L	L	L	L	L	L	L	L	L	L	L	L	L	L	L	L	L	L	L	L
Myotis daubentonii	W	W	L	L	L	L	W	W	L	L	L	L	W	W	L	L	L	L	W	W	L	L	L	L
Myotis emarginatus	W	W	W	W	L	L	W	W	W	W	W	L	W	W	W	W	W	W	W	W	W	W	W	W
Myotis myotis	W	W	W	W	L	L	W	W	W	W	L	L	W	W	W	W	W	W	W	W	W	W	W	W
Myotis mystacinus	W	W	L	L	L	L	W	W	L	L	L	L	W	W	L	L	L	L	W	W	L	L	L	L
Myotis nattereri	W	W	L	L	L	L	W	W	L	L	L	L	W	W	L	L	L	L	W	W	L	L	L	L
Pipistrellus kuhlii	W	W	W	W	W	W	W	W	W	W	W	W	W	W	W	W	W	W	W	W	W	W	W	W
Pipistrellus nathusii	W	W	L	L	L	L	W	W	L	L	L	L	W	W	L	L	L	L	W	W	L	L	L	L
Pipistrellus pipistrellus	W	W	L	L	L	L	W	W	L	L	L	L	W	W	L	L	L	L	W	W	L	L	L	L
Pipistrellus savii	L	L	W	L	L	L	L	L	W	L	L	L	L	L	W	L	W	L	L	L	W	L	W	L
Nyctalus lasiopterus	W	W	W	W	W	W	W	W	W	W	W	W	W	W	W	W	W	W	W	W	W	W	W	W
Nyctalus leisleri	W	L	L	L	L	L	W	L	L	L	L	L	W	L	L	L	L	L	W	L	L	L	L	L
Nyctalus noctula	L	L	L	L	L	L	L	L	L	L	L	L	L	L	L	L	L	L	L	L	L	L	L	L
Eptesicus serotinus	W	W	L	L	L	L	W	W	L	L	L	L	W	W	L	L	L	L	W	W	L	L	L	L
Vespertilio murinus	L	L	L	L	L	L	L	L	L	L	L	L	L	L	L	L	L	L	L	L	L	L	L	L
Barbastella barbastellus	L	L	L	L	L	L	L	L	L	L	L	L	L	L	L	L	L	L	L	L	L	L	L	L
Plecotus auritus	L	L	L	L	L	L	L	L	L	L	L	L	L	L	L	L	L	L	L	L	L	L	L	L
Plecotus austriacus	W	W	W	W	L	L	W	W	W	W	L	L	W	W	W	W	W	L	W	W	W	W	L	L
Miniopterus schreibersii	W	W	W	W	W	W	W	W	W	W	W	W	W	W	W	W	W	W	W	W	W	W	W	W
Tadarida teniotis	W	L	L	L	W	L	W	L	L	L	W	L	W	L	L	L	W	W	W	L	L	L	W	W
Lepus europaeus	W	L	W	W	L	L	W	L	W	W	W	L	W	L	W	W	W	W	W	L	W	W	W	W
Lepus granatensis	W	L	L	L	L	L	W	L	L	L	L	L	W	L	L	L	L	L	W	L	L	L	L	L
Lepus timidus	L	L	L	L	L	L	L	L	L	L	L	L	L	L	L	L	L	L	L	L	L	L	L	L
Oryctolagus cuniculus	W	W	L	L	L	L	W	W	L	L	L	L	W	W	L	L	L	L	W	W	L	L	L	L
Spermophilus citellus	W	W	W	W	W	W	W	W	W	W	W	W	W	W	W	W	L	L	W	W	W	W	L	L
Pteromys volans	L	L	L	L	L	L	L	L	L	L	L	L	L	L	L	L	L	L	L	L	L	L	L	L
Castor canadensis	L	L	L	L	L	L	L	L	L	L	L	L	L	L	L	L	L	L	L	L	L	L	L	L
Castor fiber	L	L	L	L	L	L	L	L	L	L	L	L	L	L	L	L	L	L	L	L	L	L	L	L
Cricetus cricetus	L	L	L	L	L	L	L	L	L	L	L	L	L	L	L	L	L	L	L	L	L	L	L	L
Cricetulus migratorius	W	W	W	W	W	W	W	W	W	W	W	W	W	W	W	W	W	W	W	W	W	W	W	W
Mesocricetus newtoni	L	L	L	W	L	L	L	L	L	W	L	L	L	L	L	W	L	L	L	L	L	W	L	L
Myopus schisticolor	L	L	L	L	L	L	L	L	L	L	L	L	L	L	L	L	L	L	L	L	L	L	L	L
Lemmus lemmus	L	L	L	L	L	L	L	L	L	L	L	L	L	L	L	L	L	L	L	L	L	L	L	L
Clethrionomys glareolus	L	L	L	L	L	L	L	L	L	L	L	L	L	L	L	L	L	L	L	L	L	L	L	L
Clethrionomys rufocanus	L	L	L	L	L	L	L	L	L	L	L	L	L	L	L	L	L	L	L	L	L	L	L	L
Clethrionomys rutilus	L	L	L	L	L	L	L	L	L	L	L	L	L	L	L	L	L	L	L	L	L	L	L	L
Dinaromys bogdanovi	L	L	L	L	L	L	L	L	L	L	L	L	L	L	L	L	L	L	L	L	L	L	L	L
Arvicola sapidus	W	L	L	L	L	L	W	L	L	L	L	L	W	L	L	L	L	L	W	L	L	L	L	L
Arvicola terrestris	L	L	L	L	L	L	L	L	L	L	L	L	L	L	W	L	L	L	L	L	W	L	L	L
Ondatra zibethicus	L	L	L	L	L	L	L	L	W	L	L	L	L	L	W	L	L	L	L	L	W	L	L	L
Microtus agrestis	L	L	L	L	L	L	L	L	L	L	L	L	L	L	L	L	L	L	L	L	L	L	L	L
Microtus arvalis	L	L	L	L	L	L	L	L	L	L	L	L	L	L	L	L	L	L	L	L	L	L	L	L
Microtus cabrerae	L	L	L	L	L	L	L	L	L	L	L	L	L	L	L	L	L	L	L	L	L	L	L	L
Microtus guentheri	W	W	W	W	W	L	W	W	W	W	W	L	W	L	W	W	W	L	W	W	W	W	W	L
Microtus lusitanicus	L	L	L	L	L	L	L	L	L	L	L	L	L	L	L	L	L	L	L	L	L	L	L	L
Microtus multiplex	L	L	L	L	L	L	L	L	L	L	L	L	L	L	L	L	L	L	L	L	L	L	L	L
Microtus oeconomus	L	L	L	L	L	L	L	L	L	L	L	L	L	L	L	L	L	L	L	L	L	L	L	L
Microtus gerbei	W	L	L	L	L	L	W	L	L	L	L	L	W	L	L	L	L	L	W	W	L	L	L	L
Microtus rossiaemeridionalis	L	L	L	L	L	L	L	L	L	L	L	L	L	L	L	L	L	L	L	L	L	L	L	L
Microtus savii	W	W	W	W	W	W	W	W	W	W	W	W	W	W	W	W	W	W	W	W	W	W	W	W
Chionomys nivalis	L	L	L	L	L	L	L	L	L	L	L	L	L	L	L	L	L	L	L	L	L	L	L	L
Nannospalax leucodon	W	W	W	W	W	W	W	W	W	W	W	W	W	W	W	W	W	W	W	W	W	W	W	W
Micromys minutus	W	W	L	L	L	L	W	W	W	W	L	L	W	W	W	W	W	L	W	W	W	W	W	L
Apodemus agrarius	L	L	L	L	L	L	L	L	L	L	L	L	L	L	L	W	L	L	L	L	L	W	L	L
Apodemus alpicola	L	L	L	L	L	L	L	L	L	L	L	L	L	L	L	L	L	L	L	L	L	L	L	L
Apodemus flavicollis	L	L	L	L	L	L	L	L	L	L	L	L	L	L	L	L	L	L	L	L	L	L	L	L
Apodemus mystacinus	L	L	W	W	W	W	L	L	W	W	W	W	L	L	W	W	W	W	L	L	W	W	W	W
Apodemus sylvaticus	W	W	L	L	W	W	W	W	L	L	W	W	W	W	L	W	W	W	W	W	L	W	W	W
Apodemus uralensis	L	L	L	L	L	L	L	L	L	L	L	L	L	L	L	L	L	L	L	L	L	L	L	L
Rattus norvegicus	W	W	W	W	W	W	W	W	W	W	W	W	W	W	W	W	W	W	W	W	W	W	W	W
Rattus rattus	W	W	W	W	W	W	W	W	W	W	W	W	W	W	W	W	W	W	W	W	W	W	W	W
Mus domesticus	W	W	L	L	W	W	W	W	L	L	W	W	W	W	L	L	W	W	W	W	L	L	W	W
Mus macedonicus	W	W	W	W	W	W	W	W	W	W	W	W	W	W	W	W	W	W	W	W	W	W	W	W
Mus musculus	L	L	L	L	L	L	L	L	W	L	L	L	L	L	L	L	L	L	L	L	L	L	L	L
Mus spicilegus	L	L	L	L	L	L	L	L	L	L	L	L	L	L	L	L	L	L	L	L	L	L	L	L
Mus spretus	L	L	L	L	L	L	L	L	L	L	L	L	L	L	L	L	L	L	L	L	L	L	L	L
Glis glis	W	L	W	W	W	W	W	L	W	W	W	W	W	L	W	W	W	W	W	L	W	W	W	W
Muscardinus avellanarius	L	L	W	L	L	L	L	L	W	L	L	L	L	L	W	L	W	L	L	L	W	L	W	L
Eliomys quercinus	W	W	L	L	L	L	W	W	L	L	L	L	W	W	L	L	W	W	W	W	L	L	W	W
Dryomys nitedula	L	L	W	W	L	L	L	L	W	W	L	L	L	L	W	W	L	L	L	L	W	W	L	L
Sicista betulina	L	L	L	L	L	L	L	L	L	L	L	L	L	L	L	L	L	L	L	L	L	L	L	L
Hystrix cristata	W	W	W	W	W	W	W	W	W	W	W	W	W	W	W	W	W	W	W	W	W	W	W	W
Myocastor coypus	W	W	W	W	W	W	W	W	W	W	W	W	W	W	W	W	W	W	W	W	W	W	W	W
Canis aureus	W	W	W	W	W	W	W	W	W	W	W	W	W	W	W	W	W	W	W	W	W	W	W	W
Canis lupus	L	L	L	L	L	L	L	L	L	L	L	L	L	L	L	L	L	L	L	L	L	L	L	L
Alopex lagopus	L	L	L	L	L	L	L	L	L	L	L	L	L	L	L	L	L	L	L	L	L	L	L	L
Vulpes vulpes	L	L	L	L	L	L	L	L	L	L	L	L	L	L	L	L	L	L	L	L	L	L	L	L
Nyctereutes procyonoides	L	L	L	L	L	L	L	L	L	L	L	L	L	L	L	L	L	L	L	L	L	L	L	L
Ursus arctos	L	L	L	L	L	L	L	L	L	L	L	L	L	L	L	L	L	L	L	L	L	L	L	L
Mustela erminea	L	L	L	L	L	L	L	L	L	L	L	L	L	L	L	L	L	L	L	L	L	L	L	L
Mustela lutreola	L	L	L	L	L	L	L	L	L	L	L	L	L	L	L	L	L	L	L	L	L	L	L	L
Mustela nivalis	L	L	L	L	L	L	L	L	L	L	L	L	L	L	L	L	W	L	L	L	L	L	W	L
Mustela putorius	W	W	W	W	W	W	W	W	W	W	W	W	W	W	W	W	W	W	W	W	W	W	W	W
Mustela vison	L	L	L	L	L	L	L	L	L	L	L	L	L	L	L	L	L	L	L	L	L	L	L	L
Vormela peregusna	W	W	W	W	L	L	W	W	W	W	L	L	W	W	W	W	L	L	W	W	W	W	L	L
Martes foina	W	W	W	W	W	W	W	W	W	W	W	W	W	W	W	W	W	W	W	W	W	W	W	W
Martes martes	L	L	L	L	L	L	L	L	L	L	L	L	L	L	L	L	L	L	L	L	L	L	L	L
Gulo gulo	L	L	L	L	L	L	L	L	L	L	L	L	L	L	L	L	L	L	L	L	L	L	L	L
Meles meles	W	L	L	L	L	L	W	L	L	L	W	L	W	L	L	L	W	L	W	L	L	L	W	L
Lutra lutra	L	L	L	L	L	L	L	L	L	L	L	L	L	L	L	L	L	L	L	L	L	L	L	L
Procyon lotor	W	L	L	L	L	L	W	L	L	L	L	L	W	L	L	L	L	L	W	L	L	L	L	L
Felis silvestris	W	L	W	L	L	L	W	L	W	L	L	L	L	L	W	L	L	L	W	L	W	L	L	L
Dama dama	W	W	L	L	L	L	W	W	L	L	L	L	W	W	L	L	L	L	W	W	L	L	L	L
Cervus elaphus	L	L	L	L	L	L	L	L	L	L	L	L	L	L	L	L	L	L	L	L	L	L	L	L
Cervus nippon	W	L	L	L	L	L	W	L	L	L	L	L	W	L	L	L	L	L	W	L	L	L	L	L
Odocoileus virginianus	L	L	L	L	L	L	L	L	L	L	L	L	L	L	L	L	L	L	L	L	L	L	L	L
Alces alces	L	L	L	L	L	L	L	L	L	L	L	L	L	L	L	L	L	L	L	L	L	L	L	L
Rangifer tarandus	L	L	L	L	L	L	L	L	L	L	L	L	L	L	L	L	L	L	L	L	L	L	L	L
Capreolus capreolus	L	L	L	L	L	L	L	L	L	L	L	L	L	L	L	L	L	L	L	L	L	L	L	L
Rupicapra pyrenaica	L	L	L	L	L	L	L	L	L	L	L	L	L	L	L	L	L	L	L	L	L	L	L	L
Rupicapra rupicapra	L	L	L	L	L	L	L	L	L	L	L	L	L	L	W	L	L	L	L	L	W	L	L	L
Capra ibex	L	L	L	L	L	L	L	L	L	L	L	L	L	L	L	L	L	L	L	L	L	L	L	L
Capra pyrenaica	W	W	L	L	L	L	W	W	L	L	L	L	W	W	L	L	L	L	W	W	L	L	L	L
