# Supplementary material for: Climate change threatens European conservation areas
Source: Ecol Lett. 2011 May;14(5):484–92. doi: 10.1111/j.1461-0248.2011.01610.x (PMC3116148; doi:10.1111/j.1461-0248.2011.01610.x)
Supplement: Supplementary file 6 [file ele0014-0484-SD6.xls]

## Sheet: PA
	A1FI						A2						B1						B2
	2020		2050		2080		2020		2050		2080		2020		2050		2080		2020		2050		2080
species	in	out	in	out	in	out	in	out	in	out	in	out	in	out	in	out	in	out	in	out	in	out	in	out
Huperzia selago	L	L	L	L	L	L	L	L	L	L	L	L	L	L	L	L	L	L	L	L	L	L	L	L
Lycopodiella inundata	L	L	L	L	L	L	L	L	L	L	L	L	L	L	L	L	L	L	L	L	L	L	L	L
Lycopodium annotinum	L	L	L	L	L	L	L	L	L	L	L	L	L	L	L	L	L	L	L	L	L	L	L	L
Lycopodium clavatum	L	L	L	L	L	L	L	L	L	L	L	L	L	L	L	L	L	L	L	L	L	L	L	L
Diphasium complanatum	L	L	L	L	L	L	L	L	L	L	L	L	L	L	L	L	L	L	L	L	L	L	L	L
Diphasium issleri	L	L	L	L	L	L	L	L	L	L	L	L	L	L	L	L	L	L	L	L	L	L	L	L
Diphasium alpinum	L	L	L	L	L	L	L	L	L	L	L	L	L	L	L	L	L	L	L	L	L	L	L	L
Selaginella selaginoides	L	L	L	L	L	L	L	L	L	L	L	L	L	L	L	L	L	L	L	L	L	L	L	L
Selaginella helvetica	L	L	W	L	L	L	L	L	W	L	L	L	L	L	W	L	L	L	L	L	W	W	L	L
Selaginella denticulata	W	W	W	W	W	W	W	W	W	L	W	W	W	W	W	W	W	W	W	W	W	W	W	W
Selaginella kraussiana	W	W	W	W	W	W	W	W	W	W	W	W	W	W	W	W	W	W	W	W	W	W	W	W
IsoÙtes lacustris	L	L	L	L	L	L	L	L	L	L	L	L	L	L	L	L	L	L	L	L	L	L	L	L
IsoÙtes echinospora	L	L	L	L	L	L	L	L	L	L	L	L	L	L	L	L	L	L	L	L	L	L	L	L
IsoÙtes velata	L	L	L	L	L	L	L	L	L	L	L	L	L	L	L	L	L	L	L	L	L	L	L	L
IsoÙtes histrix	W	W	L	L	W	W	W	W	L	L	W	W	W	W	L	L	W	W	W	W	L	L	W	W
IsoÙtes durieui	W	L	L	L	W	L	W	L	L	L	W	L	W	L	L	L	W	L	W	L	L	L	W	L
Equisetum hyemale	L	L	L	L	L	L	L	L	L	L	L	L	L	L	L	L	L	L	L	L	L	L	L	L
Equisetum ramosissimum	W	W	W	W	W	W	W	W	W	W	W	W	W	W	W	W	W	W	W	W	W	W	W	W
Equisetum variegatum	L	L	L	L	L	L	L	L	L	L	L	L	L	L	L	L	L	L	L	L	L	L	L	L
Equisetum scirpoides	L	L	L	L	L	L	L	L	L	L	L	L	L	L	L	L	L	L	L	L	L	L	L	L
Equisetum fluviatile	L	L	L	L	L	L	L	L	L	L	L	L	L	L	L	L	L	L	L	L	L	L	L	L
Equisetum palustre	L	L	L	L	L	L	L	L	L	L	L	L	L	L	L	L	L	L	L	L	L	L	L	L
Equisetum sylvaticum	L	L	L	L	L	L	L	L	L	L	L	L	L	L	L	L	L	L	L	L	L	L	L	L
Equisetum pratense	L	L	L	L	L	L	L	L	L	L	L	L	L	L	L	L	L	L	L	L	L	L	L	L
Equisetum arvense	L	L	L	L	L	L	L	L	L	L	L	L	L	L	L	L	L	L	L	L	L	L	L	L
Equisetum telmateia	W	W	W	W	W	W	W	W	W	W	W	W	W	W	W	W	W	W	W	W	W	W	W	W
Ophioglossum lusitanicum	W	W	L	L	W	W	W	W	L	L	W	W	W	W	W	L	W	W	W	W	W	L	W	W
Ophioglossum azoricum	W	W	L	L	L	L	W	W	L	L	L	L	L	W	L	L	L	L	W	W	L	L	L	L
Ophioglossum vulgatum	W	W	L	L	L	L	W	W	L	L	L	L	W	W	L	L	L	L	W	W	L	L	L	L
Botrychium simplex	L	L	L	L	L	L	L	L	L	L	L	L	L	L	L	L	L	L	L	L	L	L	L	L
Botrychium lunaria	L	L	L	L	L	L	L	L	L	L	L	L	L	L	L	L	L	L	L	L	L	L	L	L
Botrychium boreale	W	L	L	L	L	L	W	L	L	L	L	L	W	L	L	L	L	L	W	L	L	L	L	L
Botrychium matricariifolium	L	L	L	L	L	L	L	L	L	L	L	L	L	L	L	L	L	L	L	L	L	L	L	L
Botrychium lanceolatum	L	L	W	L	L	L	W	L	W	L	L	L	W	L	W	L	W	L	W	L	W	L	W	L
Botrychium multifidum	L	L	L	L	L	L	L	L	L	L	L	L	L	L	L	L	L	L	L	L	L	L	L	L
Botrychium virginianum	L	L	L	L	L	L	L	L	L	L	L	L	L	L	L	L	L	L	L	L	L	L	L	L
Osmunda regalis	W	W	W	L	W	L	W	W	W	L	W	L	W	W	W	L	W	W	W	W	W	L	W	W
Cheilanthes marantae	W	W	W	W	W	L	W	W	W	W	W	L	W	W	W	W	W	W	W	W	W	W	W	W
Cheilanthes pteridioides inc	W	W	W	L	W	W	W	W	W	L	W	W	W	W	W	L	W	W	W	W	W	L	W	W
Cheilanthes hispanica	W	W	L	L	W	W	W	W	L	L	W	W	W	W	L	W	W	W	W	W	L	W	W	W
Cheilanthes vellea s.lat.	W	W	W	W	W	W	W	W	W	L	W	W	W	W	W	W	W	W	W	W	W	L	W	W
Cheilanthes persica	W	W	W	W	W	W	W	W	W	W	W	W	W	W	W	W	W	W	W	W	W	W	W	W
Adiantum capillus-veneris	W	W	W	W	W	W	W	W	W	W	W	W	W	W	W	W	W	W	W	W	W	W	W	W
Pteris cretica	W	W	L	L	W	L	W	W	L	L	W	L	W	W	L	L	W	W	W	W	L	L	W	W
Pteris vittata	W	W	W	W	W	W	W	W	W	W	W	W	W	W	W	W	W	W	W	W	W	W	W	W
Cryptogramma crispa	L	L	L	L	L	L	L	L	L	L	L	L	L	L	L	L	L	L	L	L	L	L	L	L
Anogramma leptophylla	W	W	W	L	W	W	W	W	W	L	W	W	W	W	W	L	W	W	W	W	W	L	W	W
Pteridium aquilinum	W	W	L	L	L	L	W	W	L	L	L	L	W	W	L	L	L	L	W	W	L	L	L	L
Hymenophyllum tunbrigense	W	W	W	W	W	L	W	W	W	W	W	L	W	W	W	W	W	L	W	W	W	W	W	W
Hymenophyllum wilsonii	W	W	L	L	L	L	W	W	L	L	L	L	W	W	L	L	L	L	W	W	L	L	L	L
Trichomanes speciosum	W	W	W	W	W	L	W	W	W	W	W	W	W	W	W	W	W	W	W	W	W	W	W	W
Thelypteris limbosperma	W	W	L	L	L	L	W	W	L	L	L	L	W	W	L	L	L	L	W	W	L	L	L	L
Thelypteris palustris	W	W	W	L	L	L	W	W	W	W	L	L	W	W	W	W	L	L	W	W	W	W	L	L
Thelypteris phegopteris	L	L	L	L	L	L	L	L	L	L	L	L	L	L	L	L	L	L	L	L	L	L	L	L
Asplenium marinum	W	W	W	L	W	L	W	W	W	L	W	L	W	W	W	L	W	L	W	W	W	L	W	L
Asplenium petrarchae	W	W	L	L	W	L	W	W	L	L	W	L	W	W	L	L	W	L	W	W	L	L	W	L
Asplenium trichomanes	W	W	L	L	L	L	W	W	L	L	W	L	W	W	W	L	W	W	W	W	W	L	W	W
Asplenium adulterinum	L	L	L	L	L	L	L	L	L	L	L	L	L	L	L	L	L	L	L	L	L	L	L	L
Asplenium viride	L	L	L	L	L	L	L	L	L	L	L	L	L	L	L	L	L	L	L	L	L	L	L	L
Asplenium fontanum	L	L	L	L	L	L	L	L	L	L	L	L	L	L	L	L	L	L	L	L	L	L	L	L
Asplenium forisiense	W	W	W	L	W	L	W	W	W	L	W	L	W	W	W	L	W	L	W	W	W	L	W	L
Asplenium obovatum	W	W	L	L	W	W	W	W	L	L	W	W	W	W	L	L	W	W	W	W	L	L	W	L
Asplenium billotii	W	W	L	L	W	L	W	W	L	L	W	L	W	W	L	L	W	L	W	W	W	L	W	W
Asplenium adiantum-nigrum	W	W	W	L	W	L	W	W	W	L	W	L	W	W	W	L	W	L	W	W	W	L	W	L
Asplenium onopteris	W	W	W	W	W	W	W	W	W	W	W	W	W	W	W	W	W	W	W	W	W	W	W	W
Asplenium cuneifolium	L	L	W	W	L	L	L	L	W	W	L	L	L	L	W	W	L	L	L	L	W	W	L	L
Asplenium septentrionale	L	L	L	L	L	L	L	L	L	L	L	L	L	L	L	L	L	L	L	L	L	L	L	L
Asplenium seelosii	L	L	L	L	L	L	L	L	L	L	L	L	W	L	L	L	L	L	L	L	L	L	L	L
Asplenium ruta-muraria	W	W	L	L	L	L	W	W	W	L	L	L	W	W	W	L	W	L	W	W	W	L	W	L
Asplenium lepidum	W	W	W	W	W	L	W	W	W	W	W	L	W	W	W	W	W	L	W	W	W	W	W	W
Asplenium fissum	W	L	W	W	W	L	W	L	W	W	W	L	W	L	W	W	W	L	W	L	W	W	W	L
Ceterach officinarum	W	W	W	W	W	W	W	W	W	W	W	W	W	W	W	W	W	W	W	W	W	W	W	W
Phyllitis scolopendrium	W	W	W	L	W	L	W	W	W	L	W	L	W	W	W	L	W	W	W	W	W	W	W	W
Phyllitis sagittata	W	W	W	W	W	W	W	W	W	W	W	W	W	W	W	W	W	W	W	W	W	W	W	W
Athyrium filix-femina	L	L	L	L	L	L	L	L	L	L	L	L	L	L	L	L	L	L	L	L	L	L	L	L
Athyrium distentifolium	L	L	L	L	L	L	L	L	L	L	L	L	L	L	L	L	L	L	L	L	L	L	L	L
Diplazium sibiricum	L	L	L	L	L	L	L	L	L	L	L	L	L	L	L	L	L	L	L	L	L	L	L	L
Cystopteris fragilis	L	L	L	L	L	L	L	L	L	L	L	L	L	L	L	L	L	L	L	L	L	L	L	L
Cystopteris dickieana	L	L	L	L	L	L	L	L	L	L	L	L	L	L	L	L	L	L	L	L	L	L	L	L
Cystopteris montana	L	L	L	L	L	L	L	L	L	L	L	L	L	L	L	L	L	L	L	L	L	L	L	L
Cystopteris sudetica	L	L	L	L	L	L	L	L	L	L	L	L	L	L	L	L	L	L	L	L	L	L	L	L
Woodsia ilvensis	L	L	L	L	L	L	L	L	L	L	L	L	L	L	L	L	L	L	L	L	L	L	L	L
Woodsia alpina	L	L	L	L	L	L	L	L	L	L	L	L	L	L	L	L	L	L	L	L	L	L	L	L
Woodsia glabella	L	L	L	L	L	L	L	L	L	L	L	L	L	L	L	L	L	L	L	L	L	L	L	L
Matteuccia struthiopteris	L	L	L	L	L	L	L	L	L	L	L	L	L	L	L	L	L	L	L	L	L	L	L	L
Polystichum lonchitis	L	L	L	L	L	L	L	L	L	L	L	L	L	L	L	L	L	L	L	L	L	L	L	L
Polystichum aculeatum	L	L	L	L	L	L	L	L	L	L	L	L	L	L	L	L	L	L	L	L	L	L	L	L
Polystichum setiferum	W	W	W	L	W	L	W	W	W	L	W	L	W	W	W	L	W	W	W	W	W	L	W	W
Polystichum braunii	L	L	L	L	L	L	L	L	L	L	L	L	L	L	L	L	L	L	L	L	L	L	L	L
Dryopteris filix-mas	W	L	L	L	L	L	W	L	L	L	L	L	W	L	L	L	L	L	W	L	L	L	L	L
Dryopteris pseudomas	W	W	L	L	L	L	W	W	L	L	L	L	W	W	L	L	L	L	W	W	L	L	L	L
Dryopteris abbreviata	W	W	L	L	L	L	W	W	L	L	L	L	W	W	L	L	L	L	W	W	L	L	L	L
Dryopteris villarii	L	L	W	W	W	W	L	L	W	W	W	W	L	L	W	W	W	W	W	L	W	W	W	W
Dryopteris cristata	L	L	L	L	L	L	L	L	L	L	L	L	L	L	L	L	L	L	L	L	L	L	L	L
Dryopteris carthusiana	L	L	L	L	L	L	L	L	L	L	L	L	L	L	L	L	L	L	L	L	L	L	L	L
Dryopteris dilatata	W	L	L	L	L	L	W	L	L	L	L	L	W	L	L	L	L	L	W	L	L	L	L	L
Dryopteris assimilis	L	L	L	L	L	L	L	L	L	L	L	L	L	L	L	L	L	L	L	L	L	L	L	L
Dryopteris aemula	W	W	W	W	W	L	W	W	W	W	W	L	W	W	W	W	W	L	W	W	W	W	W	L
Gymnocarpium dryopteris	L	L	L	L	L	L	L	L	L	L	L	L	L	L	L	L	L	L	L	L	L	L	L	L
Gymnocarpium robertianum	L	L	L	L	L	L	L	L	L	L	L	L	L	L	L	L	L	L	L	L	L	L	L	L
Blechnum spicant	W	W	L	L	L	L	W	W	L	L	L	L	W	W	L	L	L	L	W	W	L	L	L	L
Polypodium australe	W	W	W	W	W	W	W	W	W	W	W	W	W	W	W	W	W	W	W	W	W	W	W	W
Polypodium interjectum	W	W	L	L	W	L	W	W	L	L	W	L	W	W	L	L	W	L	W	W	L	L	W	L
Marsilea quadrifolia	W	W	W	W	W	W	W	W	W	W	W	W	W	W	W	W	W	W	W	W	W	W	W	W
Pilularia globulifera	W	W	W	L	L	L	W	W	W	L	W	L	W	W	W	L	W	L	W	W	W	L	W	L
Salvinia natans	L	L	W	W	W	W	L	L	W	W	W	W	L	L	W	W	W	W	L	L	W	W	W	W
Azolla filiculoides	W	W	W	W	W	W	W	W	W	W	W	W	W	W	W	W	W	W	W	W	W	W	W	W
Azolla caroliniana	W	W	W	W	W	W	W	W	W	W	W	W	W	W	W	W	W	W	W	W	W	W	W	W
Abies alba	L	L	L	L	L	L	L	L	L	L	L	L	L	L	L	L	L	L	L	L	L	L	L	L
Abies borisii-regis	L	L	W	W	L	L	L	L	W	W	L	L	L	L	W	W	L	L	L	L	W	W	W	L
Abies cephalonica	L	L	W	W	W	L	L	L	W	W	W	L	L	L	W	W	W	L	L	L	W	W	W	L
Picea abies coll.	L	L	L	L	L	L	L	L	L	L	L	L	L	L	L	L	L	L	L	L	L	L	L	L
Larix decidua	L	L	L	L	L	L	L	L	L	L	L	L	L	L	L	L	L	L	L	L	L	L	L	L
Pinus pinaster	W	L	L	L	L	L	W	L	L	L	L	L	W	L	L	L	L	L	W	L	L	L	L	L
Pinus nigra	W	L	W	L	L	L	W	L	W	L	L	L	W	L	W	L	W	L	W	L	W	L	W	L
Pinus sylvestris	L	L	L	L	L	L	L	L	L	L	L	L	L	L	L	L	L	L	L	L	L	L	L	L
Pinus mugo	L	L	L	L	L	L	L	L	L	L	L	L	L	L	L	L	L	L	L	L	L	L	L	L
Pinus heldreichii	L	L	W	W	L	L	L	L	W	W	L	L	L	L	W	W	L	L	L	L	W	W	L	L
Pinus halepensis	W	W	W	W	W	W	W	W	W	W	W	W	W	W	W	W	W	W	W	W	W	W	W	W
Pinus brutia	W	L	W	W	W	L	W	L	W	W	W	L	W	L	W	W	W	L	W	L	W	W	W	L
Pinus pinea	W	W	W	W	W	W	W	W	W	W	W	W	W	W	W	W	W	W	W	W	W	W	W	W
Pinus cembra	L	L	L	L	L	L	L	L	L	L	L	L	L	L	L	L	L	L	L	L	L	L	L	L
Pinus peuce	L	L	W	L	L	L	L	L	W	L	L	L	L	L	W	L	L	L	L	L	W	L	L	L
Cupressus sempervirens	W	W	W	W	W	W	W	W	W	W	W	W	W	W	W	W	W	W	W	W	W	W	W	W
Juniperus communis coll.	L	L	L	L	L	L	L	L	L	L	L	L	L	L	L	L	L	L	L	L	L	L	L	L
Juniperus oxycedrus	W	L	W	W	W	L	W	L	W	W	W	L	W	L	W	W	W	L	W	L	W	W	W	L
Juniperus phoenicea	W	W	L	L	W	W	W	W	L	L	W	W	W	W	L	L	W	W	W	W	L	L	W	W
Juniperus thurifera	L	L	L	L	L	L	L	L	L	L	L	L	L	L	L	L	L	L	L	L	L	L	L	L
Juniperus foetidissima	L	L	W	W	L	L	L	L	W	W	L	L	L	L	W	W	L	L	L	L	W	W	L	L
Juniperus excelsa	L	L	W	W	L	L	L	L	W	W	L	L	L	L	W	W	L	L	L	L	W	W	L	L
Juniperus sabina	L	L	L	L	L	L	L	L	L	L	L	L	L	L	L	L	L	L	L	L	L	L	L	L
Taxus baccata	L	L	L	L	L	L	L	L	L	L	L	L	L	L	L	L	L	L	L	L	L	L	L	L
Ephedra fragilis	W	W	W	W	W	W	W	W	W	W	W	W	W	W	W	W	W	W	W	W	W	W	W	W
Ephedra distachya	L	L	L	L	L	L	L	L	L	L	L	L	L	L	L	L	L	L	L	L	L	L	L	L
Ephedra major	W	W	W	L	L	L	W	W	W	L	L	L	W	W	W	L	L	L	W	L	W	L	L	L
Salix pentandra	L	L	L	L	L	L	L	L	L	L	L	L	L	L	L	L	L	L	L	L	L	L	L	L
Salix fragilis	W	L	W	L	L	L	W	L	W	L	L	L	W	L	W	L	W	L	W	L	W	L	W	L
Salix alba	W	W	W	W	W	W	W	W	W	W	W	W	W	W	W	W	W	W	W	W	W	W	W	W
Salix triandra	W	L	W	L	L	L	W	L	W	L	L	L	L	L	W	L	L	L	W	L	W	L	L	L
Salix reticulata	L	L	L	L	L	L	L	L	L	L	L	L	L	L	L	L	L	L	L	L	L	L	L	L
Salix herbacea	L	L	L	L	L	L	L	L	L	L	L	L	L	L	L	L	L	L	L	L	L	L	L	L
Salix polaris	L	L	L	L	L	L	L	L	L	L	L	L	L	L	L	L	L	L	L	L	L	L	L	L
Salix retusa	L	L	L	L	L	L	L	L	L	L	L	L	L	L	L	L	L	L	L	L	L	L	L	L
Salix serpillifolia	L	L	L	L	L	L	L	L	L	L	L	L	L	L	L	L	L	L	L	L	L	L	L	L
Salix myrsinites	L	L	L	L	L	L	L	L	L	L	L	L	L	L	L	L	L	L	L	L	L	L	L	L
Salix breviserrata	L	L	L	L	L	L	L	L	L	L	L	L	L	L	L	L	L	L	L	L	L	L	L	L
Salix alpina	L	L	L	L	L	L	L	L	L	L	L	L	L	L	L	L	L	L	L	L	L	L	L	L
Salix glauca	L	L	L	L	L	L	L	L	L	L	L	L	L	L	L	L	L	L	L	L	L	L	L	L
Salix glaucosericea	L	L	L	L	L	L	L	L	L	L	L	L	L	L	L	L	L	L	L	L	L	L	L	L
Salix lanata	L	L	L	L	L	L	L	L	L	L	L	L	L	L	L	L	L	L	L	L	L	L	L	L
Salix phylicifolia	L	L	L	L	L	L	L	L	L	L	L	L	L	L	L	L	L	L	L	L	L	L	L	L
Salix bicolor	L	L	L	L	L	L	L	L	L	L	L	L	L	L	L	L	L	L	L	L	L	L	L	L
Salix hegetschweileri	L	L	L	L	L	L	L	L	L	L	L	L	L	L	L	L	L	L	L	L	L	L	L	L
Salix myrsinifolia	L	L	L	L	L	L	L	L	L	L	L	L	L	L	L	L	L	L	L	L	L	L	L	L
Salix appenina	W	W	W	L	W	L	W	W	W	L	W	L	W	W	W	L	W	L	W	L	W	L	W	L
Salix glabra	L	L	L	L	L	L	L	L	W	L	L	L	L	L	W	L	L	L	L	L	W	L	L	L
Salix pedicellata	W	W	W	W	W	W	W	W	W	W	W	W	W	W	W	W	W	W	W	W	W	W	W	W
Salix silesiaca	L	L	W	L	L	L	L	L	W	L	L	L	L	L	W	L	L	L	L	L	W	L	L	L
Salix appendiculata	L	L	L	L	L	L	L	L	L	L	L	L	L	L	L	L	L	L	L	L	L	L	L	L
Salix atrocinerea	W	W	L	L	L	L	W	W	L	L	L	L	W	W	L	L	L	L	W	W	L	L	L	L
Salix cinerea	L	L	L	W	L	L	L	L	L	W	L	L	L	L	L	W	L	L	L	L	L	W	L	L
Salix aurita	L	L	L	L	L	L	L	L	L	L	L	L	L	L	L	L	L	L	L	L	L	L	L	L
Salix salviifolia	L	L	L	L	L	L	L	L	L	L	L	L	L	L	L	L	L	L	L	L	L	L	L	L
Salix caprea	L	L	L	L	L	L	L	L	L	L	L	L	L	L	L	L	L	L	L	L	L	L	L	L
Salix starkeana	L	L	L	L	L	L	L	L	L	L	L	L	L	L	L	L	L	L	L	L	L	L	L	L
Salix xerophila	L	L	L	L	L	L	L	L	L	L	L	L	L	L	L	L	L	L	L	L	L	L	L	L
Salix myrtilloides	L	L	L	L	L	L	L	L	L	L	L	L	L	L	L	L	L	L	L	L	L	L	L	L
Salix rosmarinifolia	L	L	L	L	L	L	L	L	L	L	L	L	L	L	L	L	L	L	L	L	L	L	L	L
Salix repens coll.	L	L	L	L	L	L	L	L	L	L	L	L	L	L	L	L	L	L	L	L	L	L	L	L
Salix arbuscula	L	L	L	L	L	L	L	L	L	L	L	L	L	L	L	L	L	L	L	L	L	L	L	L
Salix foetida	L	L	L	L	L	L	L	L	L	L	L	L	L	L	L	L	L	L	L	L	L	L	L	L
Salix waldsteiniana	L	L	W	L	L	L	L	L	W	L	L	L	L	L	W	L	L	L	L	L	W	L	L	L
Salix hastata	L	L	L	L	L	L	L	L	L	L	L	L	L	L	L	L	L	L	L	L	L	L	L	L
Salix helvetica	L	L	L	L	L	L	L	L	L	L	L	L	L	L	L	L	L	L	L	L	L	L	L	L
Salix lapponum	L	L	L	L	L	L	L	L	L	L	L	L	L	L	L	L	L	L	L	L	L	L	L	L
Salix viminalis	W	L	W	L	L	L	W	L	W	L	L	L	W	L	W	L	W	L	W	L	W	L	L	L
Salix burjatica	L	L	L	L	L	L	L	L	L	L	L	L	L	L	L	L	L	L	L	L	L	L	L	L
Salix eleagnos	L	L	W	L	W	L	L	L	W	L	W	L	L	L	W	L	W	L	L	L	W	L	W	L
Salix purpurea	W	W	W	L	L	L	W	W	W	L	L	L	W	W	W	L	L	L	W	W	W	L	L	L
Salix amplexicaulis	L	W	W	W	W	W	L	W	W	W	W	W	L	W	W	W	W	W	L	W	W	W	W	W
Salix caesia	L	L	L	L	L	L	L	L	L	L	L	L	L	L	L	L	L	L	L	L	L	L	L	L
Salix daphnoides	L	L	L	L	L	L	L	L	L	L	L	L	L	L	L	L	L	L	L	L	L	L	L	L
Populus alba	W	W	W	W	W	W	W	W	W	W	W	W	W	W	W	W	W	W	W	W	W	W	W	W
Populus canescens	W	W	L	L	L	L	W	W	L	L	L	L	W	W	L	L	L	L	W	W	L	L	L	L
Populus tremula	L	L	L	L	L	L	L	L	L	L	L	L	L	L	L	L	L	L	L	L	L	L	L	L
Populus nigra	W	W	W	W	W	W	W	W	W	W	W	W	W	W	W	W	W	W	W	W	W	W	W	W
Myrica gale	L	W	L	L	L	L	L	W	L	L	L	L	L	W	L	L	L	L	L	W	L	L	L	L
Juglans regia	W	L	W	W	W	L	W	L	W	W	W	L	W	L	W	W	W	W	W	W	W	W	W	W
Betula pendula	W	L	L	L	L	L	W	L	W	L	L	L	W	L	W	L	L	L	W	L	W	L	L	L
Betula pubescens	L	L	L	L	L	L	L	L	L	L	L	L	L	L	L	L	L	L	L	L	L	L	L	L
Betula humilis	L	L	L	L	L	L	L	L	L	L	L	L	L	L	L	L	L	L	L	L	L	L	L	L
Betula nana	L	L	L	L	L	L	L	L	L	L	L	L	L	L	L	L	L	L	L	L	L	L	L	L
Alnus viridis	L	L	L	L	L	L	L	L	L	L	L	L	L	L	L	L	L	L	L	L	L	L	L	L
Alnus glutinosa	W	W	W	W	L	L	W	W	W	W	W	L	W	W	W	W	W	W	W	W	W	W	W	W
Alnus incana	L	L	L	L	L	L	L	L	L	L	L	L	L	L	L	L	L	L	L	L	L	L	L	L
Alnus cordata	W	W	W	L	W	W	W	W	W	L	W	W	W	W	W	L	W	W	W	W	W	L	W	W
Carpinus betulus	W	L	W	L	L	L	W	L	W	L	L	L	W	L	W	L	W	L	W	L	W	L	W	L
Carpinus orientalis	W	W	W	W	W	W	W	W	W	W	W	W	W	W	W	W	W	W	W	W	W	W	W	W
Ostrya carpinifolia	W	W	W	W	W	W	W	W	W	W	W	W	W	W	W	W	W	W	W	W	W	W	W	W
Corylus avellana	L	W	L	L	L	L	L	W	L	L	L	L	L	W	L	L	L	L	L	W	L	L	L	L
Corylus colurna	W	W	W	W	W	L	W	W	W	W	W	L	W	W	W	W	W	L	W	W	W	W	W	W
Fagus sylvatica	W	W	W	L	L	L	W	W	W	L	L	L	W	W	W	L	W	L	W	W	W	L	W	L
Fagus orientalis	W	W	W	W	L	L	W	W	W	W	L	L	W	L	W	W	L	L	W	W	W	W	L	L
Castanea sativa	W	W	W	L	W	L	W	W	W	L	W	L	W	W	W	L	W	W	W	W	W	L	W	W
Quercus coccifera	W	W	W	W	W	W	W	W	W	W	W	W	W	W	W	W	W	W	W	W	W	W	W	W
Quercus ilex	W	W	W	W	W	W	W	W	W	W	W	W	W	W	W	W	W	W	W	W	W	W	W	W
Quercus rotundifolia	W	L	L	L	L	L	W	L	L	L	L	L	W	L	L	L	L	L	W	L	L	L	L	L
Quercus suber	W	W	W	W	W	W	W	W	W	L	W	W	W	W	W	L	W	W	W	W	W	W	W	W
Quercus trojana	L	L	W	W	W	W	L	L	W	W	W	W	L	L	W	W	W	W	L	L	W	W	W	W
Quercus macrolepis	L	L	W	W	W	W	W	L	W	W	W	W	L	L	W	W	W	W	W	L	W	W	W	W
Quercus crenata	W	W	W	W	W	L	W	W	W	W	W	L	W	W	W	W	W	L	W	W	W	W	W	W
Quercus cerris	W	W	W	W	W	W	W	W	W	W	W	W	W	W	W	W	W	W	W	W	W	W	W	W
Quercus petraea s.lat.	L	L	W	L	L	L	L	L	W	L	L	L	L	L	W	L	L	L	L	L	W	L	L	L
Quercus robur	W	W	L	L	L	L	W	W	W	L	W	L	W	W	W	L	W	L	W	W	W	L	W	L
Quercus pedunculiflora	W	W	W	W	W	W	W	W	W	W	W	W	W	W	W	W	W	W	W	W	W	W	W	W
Quercus frainetto	W	W	W	W	W	W	W	W	W	W	W	W	W	W	W	W	W	W	W	W	W	W	W	W
Quercus pyrenaica	W	L	L	L	L	L	W	L	L	L	L	L	W	L	L	L	L	L	W	L	L	L	L	L
Quercus congesta	W	L	W	L	W	L	W	L	W	L	W	L	W	L	W	L	W	W	W	L	W	L	W	W
Quercus pubescens s.lat.	W	W	W	W	W	W	W	W	W	W	W	W	W	W	W	W	W	W	W	W	W	W	W	W
Quercus faginea	L	L	L	L	L	L	L	L	L	L	L	L	L	L	L	L	L	L	L	L	L	L	L	L
Quercus fruticosa	W	W	L	L	W	W	W	W	L	L	W	W	W	W	L	L	W	W	W	W	L	L	W	W
Ulmus glabra	L	L	L	L	L	L	L	L	L	L	L	L	L	L	L	L	L	L	L	L	L	L	L	L
Ulmus minor coll.	W	W	W	W	W	W	W	W	W	W	W	W	W	W	W	W	W	W	W	W	W	W	W	W
Ulmus laevis	L	L	W	L	L	L	L	L	W	L	L	L	L	L	W	W	L	L	L	L	W	W	L	L
Celtis australis	W	W	W	W	W	W	W	W	W	W	W	W	W	W	W	W	W	W	W	W	W	W	W	W
Ficus carica	W	W	W	W	W	W	W	W	W	W	W	W	W	W	W	W	W	W	W	W	W	W	W	W
Humulus lupulus	W	W	L	L	L	L	L	W	L	W	L	L	L	W	L	W	L	L	W	W	L	W	L	L
Urtica atrovirens	L	L	L	L	L	L	L	L	L	L	W	L	L	L	L	L	W	L	L	L	L	L	W	L
Urtica dioica	W	W	W	W	W	L	W	W	W	W	W	L	W	W	W	W	W	W	W	W	W	W	W	W
Urtica kioviensis	L	L	L	L	L	L	L	L	L	L	L	L	L	L	L	L	L	L	L	L	L	L	L	L
Urtica urens	W	W	W	W	W	L	W	W	W	W	W	W	W	W	W	W	W	W	W	W	W	W	W	W
Urtica membranacea	W	W	W	W	W	W	W	W	W	W	W	W	W	W	W	W	W	W	W	W	W	W	W	W
Urtica pilulifera	W	W	W	W	W	W	W	W	W	W	W	W	W	W	W	W	W	W	W	W	W	W	W	W
Parietaria officinalis	W	W	W	W	W	L	W	W	W	W	W	L	W	W	W	W	W	L	W	W	W	W	W	L
Parietaria judaica	W	W	W	W	W	W	W	W	W	W	W	W	W	W	W	W	W	W	W	W	W	W	W	W
Parietaria mauritanica	W	W	W	W	W	W	W	W	W	W	W	W	W	W	W	W	W	W	W	W	W	W	W	W
Parietaria serbica	W	L	L	L	L	L	W	L	W	L	L	L	W	L	L	L	L	L	W	L	W	L	L	L
Parietaria lusitanica	W	W	W	W	W	W	W	W	W	W	W	W	W	W	W	W	W	W	W	W	W	W	W	W
Parietaria cretica	W	W	W	W	W	W	W	W	W	W	W	W	W	W	W	W	W	W	W	W	W	W	W	W
Soleirolia soleirolii	W	W	L	L	L	L	W	W	L	L	L	L	W	W	L	L	L	L	W	W	L	L	L	L
Comandra elegans	W	W	W	W	W	L	W	W	W	W	W	L	W	W	W	W	L	L	W	W	W	W	W	L
Osyris alba	W	W	W	W	W	W	W	W	W	W	W	W	W	W	W	W	W	W	W	W	W	W	W	W
Osyris quadripartita	W	W	L	L	L	L	W	W	L	L	L	L	W	W	L	L	L	L	W	W	L	L	L	L
Thesium ebracteatum	L	L	L	L	L	L	L	L	L	L	L	L	L	L	L	L	L	L	L	L	L	L	L	L
Thesium linophyllon	L	L	W	L	L	L	L	L	W	L	L	L	L	L	W	L	L	L	L	L	W	L	L	L
Thesium bavarum	L	L	L	L	L	L	L	L	L	L	L	L	L	L	L	L	L	L	L	L	L	L	L	L
Thesium bergeri	L	L	W	W	W	W	L	W	W	W	W	W	L	L	W	W	W	L	L	W	W	W	W	W
Thesium humifusum	L	L	L	L	L	L	L	L	L	L	L	L	L	L	L	L	L	L	L	L	L	L	L	L
Thesium divaricatum	W	L	W	L	W	L	W	L	W	L	W	L	W	L	W	L	W	L	W	L	W	L	W	L
Thesium arvense	W	W	W	W	L	L	W	W	W	W	L	L	W	L	W	W	L	L	W	L	W	W	L	L
Thesium dollineri	L	L	L	L	L	L	L	L	L	L	L	L	L	L	L	L	L	L	L	L	L	L	L	L
Thesium parnassi	W	L	W	W	L	L	W	L	W	W	L	L	W	L	W	W	W	L	W	L	W	W	W	L
Thesium humile	W	W	W	W	W	W	W	W	W	W	W	W	W	W	W	W	W	W	W	W	W	W	W	W
Thesium pyrenaicum	L	L	L	L	L	L	L	L	L	L	L	L	L	L	L	L	L	L	L	L	L	L	L	L
Thesium alpinum	L	L	L	L	L	L	L	L	L	L	L	L	L	L	L	L	L	L	L	L	L	L	L	L
Thesium rostratum	L	L	L	L	L	L	L	L	L	L	L	L	L	L	L	L	L	L	L	L	L	L	L	L
Loranthus europaeus	W	L	W	W	W	L	W	L	W	W	W	W	W	L	W	W	W	L	W	L	W	W	W	W
Viscum album	W	L	L	L	L	L	W	L	W	L	L	L	W	L	W	L	L	L	W	L	W	L	L	L
Arceuthobium oxycedri	L	L	W	W	W	L	L	L	W	W	W	W	L	L	W	W	L	L	L	L	W	W	W	W
Asarum europaeum	L	L	L	L	L	L	L	L	L	L	L	L	L	L	L	L	L	L	L	L	L	L	L	L
Aristolochia baetica	W	W	W	W	W	W	W	W	W	W	W	W	W	W	W	W	W	W	W	W	W	W	W	W
Aristolochia sempervirens	W	L	W	W	W	W	W	L	W	W	W	W	W	L	W	W	W	W	W	L	W	W	W	W
Aristolochia clematitis	W	W	W	W	W	W	W	W	W	W	W	W	W	W	W	W	W	W	W	W	W	W	W	W
Aristolochia pistolochia	W	L	L	L	L	L	W	L	L	L	L	L	W	L	L	L	L	L	W	L	L	L	L	L
Aristolochia rotunda	W	W	W	W	W	W	W	W	W	W	W	W	W	W	W	W	W	W	W	W	W	W	W	W
Aristolochia pallida	W	W	W	W	W	W	W	W	W	W	W	W	W	W	W	W	W	W	W	W	W	W	W	W
Aristolochia longa	W	W	L	L	W	L	W	W	L	L	W	L	W	W	L	L	W	W	W	W	L	L	W	W
Cytinus hypocistis	W	W	W	W	W	W	W	W	W	W	W	W	W	W	W	W	W	W	W	W	W	W	W	W
Cytinus ruber	W	W	W	L	W	W	W	W	W	L	W	W	W	W	W	L	W	W	W	W	W	L	W	W
Cynomorium coccineum	W	W	W	W	W	W	W	W	W	W	W	W	W	W	W	W	W	W	W	W	W	W	W	W
Koenigia islandica	L	L	L	L	L	L	L	L	L	L	L	L	L	L	L	L	L	L	L	L	L	L	L	L
Polygonum equisetiforme	W	W	W	W	W	W	W	W	W	W	W	W	W	W	W	W	W	W	W	W	W	W	W	W
Polygonum romanum	W	W	L	L	W	L	W	W	L	L	W	L	W	W	L	L	W	L	W	W	L	L	W	L
Polygonum maritimum	W	W	W	W	W	W	W	W	W	W	W	W	W	W	W	W	W	W	W	W	W	W	W	W
Polygonum patulum	W	W	W	W	W	L	W	W	W	W	W	L	W	W	W	W	W	L	W	W	W	W	W	L
Polygonum arenarium	W	W	W	W	W	W	W	W	W	W	W	W	W	W	W	W	W	W	W	W	W	W	W	W
Polygonum oxyspermum	W	L	L	L	L	L	W	L	L	L	L	L	L	L	L	L	L	L	L	L	L	L	L	L
Polygonum aviculare s.lat.	W	L	W	L	L	L	W	L	W	L	W	L	W	L	W	L	W	L	W	L	W	L	W	L
Polygonum minus	L	L	L	L	L	L	L	L	L	L	L	L	L	L	L	L	L	L	L	L	L	L	L	L
Polygonum foliosum	L	L	L	L	L	L	L	L	L	L	L	L	L	L	L	L	L	L	L	L	L	L	L	L
Polygonum mite	W	L	W	W	L	L	W	L	W	W	W	L	W	L	W	W	W	L	W	L	W	W	W	L
Polygonum hydropiper	W	W	L	L	L	L	W	W	L	L	L	L	W	W	L	L	L	L	W	W	L	W	L	L
Polygonum salicifolium	W	W	W	W	W	W	W	W	W	W	W	W	W	W	W	W	W	W	W	W	W	W	W	W
Polygonum persicaria	W	W	L	L	L	L	W	W	L	L	L	L	W	W	L	L	L	L	W	W	L	L	L	L
Polygonum lapathifolium	W	W	W	W	W	L	W	W	W	W	W	L	W	W	W	W	W	W	W	W	W	W	W	W
Polygonum amphibium	W	W	W	L	L	L	W	W	W	L	L	L	W	W	W	L	L	L	W	W	W	L	L	L
Polygonum orientale	W	W	W	W	W	W	W	W	W	W	W	W	W	W	W	W	W	W	W	W	W	W	W	W
Polygonum amplexicaule	L	W	L	L	L	L	L	W	L	L	L	L	L	W	L	L	L	L	L	W	L	L	L	L
Polygonum bistorta	L	L	L	L	L	L	L	L	L	L	L	L	L	L	L	L	L	L	L	L	L	L	L	L
Polygonum viviparum	L	L	L	L	L	L	L	L	L	L	L	L	L	L	L	L	L	L	L	L	L	L	L	L
Polygonum alpinum	L	L	L	L	L	L	L	L	L	L	L	L	L	L	L	L	L	L	L	L	L	L	L	L
Polygonum polystachyum	W	W	L	L	L	L	W	W	L	L	L	L	W	W	L	L	L	L	W	W	L	L	L	L
Fallopia convolvulus	W	L	L	L	L	L	W	L	L	L	L	L	W	L	L	L	L	L	W	L	L	L	L	L
Fallopia dumetorum	W	W	W	W	L	L	W	W	W	W	L	L	W	W	W	W	L	L	W	W	W	W	L	L
Reynoutria japonica	W	W	L	L	L	L	W	W	L	L	L	L	W	W	L	L	L	L	W	W	L	L	L	L
Reynoutria sachalinensis	L	L	L	L	L	L	L	L	L	L	L	L	L	L	L	L	L	L	L	L	L	L	L	L
Oxyria digyna	L	L	L	L	L	L	L	L	L	L	L	L	L	L	L	L	L	L	L	L	L	L	L	L
Rumex acetosella s.lat.	L	L	L	L	L	L	L	L	L	L	L	L	L	L	L	L	L	L	L	L	L	L	L	L
Rumex tingitanus	W	W	W	W	W	W	W	W	W	W	W	W	W	W	W	W	W	W	W	W	W	W	W	W
Rumex suffruticosus	L	L	L	L	L	L	L	L	L	L	L	L	L	L	L	L	L	L	L	L	L	L	L	L
Rumex scutatus	L	L	L	L	L	L	L	L	L	L	L	L	L	L	L	L	L	L	L	L	L	L	L	L
Rumex induratus	W	W	L	L	W	W	W	W	L	L	W	W	W	W	W	W	W	W	W	W	W	L	W	W
Rumex tuberosus	W	W	W	W	W	W	W	W	W	W	W	W	W	W	W	W	W	W	W	W	W	W	W	W
Rumex nivalis	L	L	L	L	L	L	L	L	L	L	L	L	L	L	L	L	L	L	L	L	L	L	L	L
Rumex alpestris	L	L	L	L	L	L	L	L	L	L	L	L	L	L	L	L	L	L	L	L	L	L	L	L
Rumex amplexicaulis	L	L	W	L	L	L	L	L	W	L	L	L	L	L	W	L	L	L	L	L	W	L	W	L
Rumex nebroides	L	L	W	L	W	L	L	L	W	L	W	L	W	L	W	L	W	L	W	L	W	L	W	L
Rumex acetosa	L	L	L	L	L	L	L	L	L	L	L	L	L	L	L	L	L	L	L	L	L	L	L	L
Rumex thyrsiflorus	L	L	L	L	L	L	L	L	L	L	L	L	L	L	L	L	L	L	L	L	L	L	L	L
Rumex papillaris	W	L	L	L	L	L	W	L	L	L	W	L	W	L	L	L	W	L	W	W	L	L	W	L
Rumex intermedius	W	L	L	L	L	L	W	L	L	L	L	L	W	W	L	L	L	L	W	L	L	L	L	L
Rumex thyrsoides	W	L	L	L	L	L	W	L	L	L	L	L	W	L	L	L	L	L	W	L	L	L	L	L
Rumex triangulivalvis	L	L	L	L	L	L	L	L	L	L	L	L	L	L	L	L	L	L	L	L	L	L	L	L
Rumex alpinus	L	L	L	L	L	L	L	L	L	L	L	L	L	L	L	L	L	L	L	L	L	L	L	L
Rumex aquaticus	L	L	L	L	L	L	L	L	L	L	L	L	L	L	L	L	L	L	L	L	L	L	L	L
Rumex pseudonatronatus	L	L	L	L	L	L	L	L	L	L	L	L	L	L	L	L	L	L	L	L	L	L	L	L
Rumex longifolius	L	L	L	L	L	L	L	L	L	L	L	L	L	L	L	L	L	L	L	L	L	L	L	L
Rumex confertus	L	L	L	L	L	L	L	L	L	L	L	L	L	L	L	L	L	L	L	L	L	L	L	L
Rumex hydrolapathum	W	W	L	L	L	L	W	W	L	L	L	L	W	W	L	L	L	L	W	W	L	L	L	L
Rumex cristatus	L	L	W	W	W	L	L	L	W	W	W	L	L	L	W	W	W	L	W	L	W	W	W	L
Rumex kerneri	W	W	W	W	W	L	W	W	W	W	W	L	W	W	W	W	W	L	W	W	W	W	W	L
Rumex patientia	W	W	W	W	W	L	W	W	W	W	W	L	W	W	W	W	W	L	W	W	W	W	W	L
Rumex crispus	W	W	L	L	L	L	W	W	L	L	L	L	W	W	L	L	L	L	W	W	L	L	L	L
Rumex stenophyllus	L	L	L	L	L	L	L	L	L	L	L	L	L	L	L	L	L	L	L	L	L	L	L	L
Rumex conglomeratus	W	W	W	W	W	L	W	W	W	W	W	W	W	W	W	W	W	W	W	W	W	W	W	W
Rumex sanguineus	W	W	L	L	L	L	W	W	W	L	L	L	W	W	W	L	L	L	W	W	W	L	L	L
Rumex rupestris	W	W	W	L	W	L	W	W	W	L	W	L	W	W	W	L	W	L	W	W	W	L	W	L
Rumex pulcher	W	W	W	W	W	W	W	W	W	W	W	W	W	W	W	W	W	W	W	W	W	W	W	W
Rumex obtusifolius	L	L	L	L	L	L	L	L	L	L	L	L	L	L	L	L	L	L	L	L	L	L	L	L
Rumex palustris	W	W	W	W	W	L	W	W	W	W	W	W	W	W	W	W	W	W	W	W	W	W	W	W
Rumex maritimus	W	W	L	L	L	L	W	W	L	L	L	L	W	W	L	L	L	L	W	W	L	L	L	L
Rumex bucephalophorus	W	W	L	L	W	L	W	W	L	L	W	W	W	W	W	L	W	W	W	W	W	L	W	W
Emex spinosa	W	W	W	W	W	W	W	W	W	W	W	W	W	W	W	W	W	W	W	W	W	W	W	W
Polycnemum majus	W	L	W	W	W	L	W	L	W	W	W	L	W	L	W	W	W	L	W	L	W	W	W	L
Polycnemum arvense	L	L	W	L	W	L	L	L	W	L	W	L	L	L	W	L	W	L	L	L	W	L	W	L
Polycnemum verrucosum	L	L	L	L	L	L	L	L	L	L	L	L	L	L	L	L	L	L	L	L	L	L	L	L
Polycnemum heuffelii	L	L	L	L	L	L	L	L	L	L	L	L	L	L	L	L	L	L	L	L	L	L	L	L
Beta vulgaris	W	W	W	L	W	W	W	W	W	L	W	W	W	W	W	L	W	W	W	W	W	L	W	W
Beta macrocarpa	W	W	W	W	W	W	W	W	W	W	W	W	W	W	W	W	W	W	W	W	W	W	W	W
Beta trigyna	W	W	W	L	L	L	W	W	W	L	L	L	W	W	W	L	L	L	W	W	L	L	L	L
Chenopodium botrys	W	W	W	W	W	W	W	W	W	W	W	W	W	W	W	W	W	W	W	W	W	W	W	W
Chenopodium schraderanum	L	L	W	L	L	L	L	L	W	L	L	L	L	L	W	L	L	L	L	L	W	L	L	L
Chenopodium ambrosioides	W	W	W	W	W	W	W	W	W	W	W	W	W	W	W	W	W	W	W	W	W	W	W	W
Chenopodium multifidum	W	W	W	W	W	W	W	W	W	W	W	W	W	W	W	W	W	W	W	W	W	W	W	W
Chenopodium bonus-henricus	L	L	L	L	L	L	L	L	L	L	L	L	L	L	L	L	L	L	L	L	L	L	L	L
Chenopodium foliosum	L	L	L	L	L	L	L	L	L	L	L	L	L	L	L	L	L	L	L	L	L	L	L	L
Chenopodium exsuccum	L	L	L	L	L	L	L	L	L	L	L	L	L	L	L	L	L	L	L	L	L	L	L	L
Chenopodium glaucum	L	L	L	L	L	L	L	L	W	L	L	L	L	L	W	L	L	L	L	L	L	L	L	L
Chenopodium rubrum	L	W	L	L	L	L	L	W	L	L	L	L	L	W	L	L	L	L	L	W	L	L	L	L
Chenopodium botryodes	W	W	L	L	W	L	W	W	L	L	W	L	W	W	L	L	W	L	W	W	L	L	W	W
Chenopodium hybridum	L	W	W	L	L	L	L	W	W	W	L	L	L	L	W	W	L	L	L	W	W	W	L	L
Chenopodium polyspermum	W	W	L	W	L	L	W	W	L	W	L	L	W	W	L	W	L	L	W	W	L	W	L	L
Chenopodium vulvaria	L	W	W	W	W	W	L	W	W	W	W	W	L	W	W	W	W	W	L	W	W	W	W	W
Chenopodium urbicum	W	W	W	W	W	W	W	W	W	W	W	W	W	W	W	W	W	W	W	W	W	W	W	W
Chenopodium murale	W	W	W	W	W	W	W	W	W	W	W	W	W	W	W	W	W	W	W	W	W	W	W	W
Chenopodium ficifolium	L	L	L	L	L	L	L	L	L	L	L	L	L	L	L	L	L	L	L	L	L	L	L	L
Chenopodium acerifolium	L	L	L	L	L	L	L	L	L	L	L	L	L	L	L	L	L	L	L	L	L	L	L	L
Chenopodium opulifolium	W	W	W	W	W	W	W	W	W	W	W	W	W	W	W	W	W	W	W	W	W	W	W	W
Chenopodium album s.lat.	W	W	W	L	L	L	W	W	W	L	W	L	W	W	W	L	W	L	W	W	W	L	W	L
Chenopodium suecicum	L	L	L	L	L	L	L	L	L	L	L	L	L	L	L	L	L	L	L	L	L	L	L	L
Atriplex halimus	W	W	W	W	W	W	W	W	W	W	W	W	W	W	W	W	W	W	W	W	W	W	W	W
Atriplex glauca	W	W	W	W	W	W	W	W	W	W	W	W	W	W	W	W	W	W	W	W	W	W	W	W
Atriplex acuminata	L	L	L	L	L	L	L	L	L	L	L	L	L	L	L	L	L	L	L	L	L	L	L	L
Atriplex oblongifolia	L	L	W	W	L	L	L	L	L	W	L	L	L	L	L	L	L	L	L	L	L	W	L	L
Atriplex rosea	L	W	W	W	W	W	L	W	W	W	W	W	L	W	W	W	W	W	L	W	W	W	W	W
Atriplex laciniata	W	W	L	L	L	L	W	W	L	L	L	L	W	W	L	L	L	L	W	W	L	L	L	L
Atriplex tatarica	L	L	W	W	W	W	L	L	W	W	W	W	L	L	W	W	L	W	L	L	W	W	W	W
Atriplex littoralis	L	L	L	L	L	L	L	L	L	L	L	L	L	L	L	L	L	L	L	L	L	L	L	L
Atriplex patula	W	W	L	L	L	L	W	W	L	L	L	L	W	W	L	L	L	L	W	W	L	L	L	L
Atriplex calotheca	L	L	L	L	L	L	L	L	L	L	L	L	L	L	L	L	L	L	L	L	L	L	L	L
Atriplex prostrata	W	W	W	W	W	W	W	W	W	W	W	W	W	W	W	W	W	W	W	W	W	W	W	W
Atriplex glabriuscula	L	L	L	L	L	L	L	L	L	L	L	L	L	L	L	L	L	L	L	L	L	L	L	L
Atriplex longipes	L	L	L	L	L	L	L	L	L	L	L	L	L	L	L	L	L	L	L	L	L	L	L	L
Halimione portulacoides	W	W	W	W	W	W	W	W	W	W	W	W	W	W	W	W	W	W	W	W	W	W	W	W
Halimione pedunculata	L	L	L	L	L	L	L	L	L	L	L	L	L	L	L	L	L	L	L	L	L	L	L	L
Camphorosma monspeliaca	W	W	W	W	W	L	W	W	W	W	W	W	W	W	W	W	W	W	W	W	W	W	W	W
Camphorosma annua	L	L	L	L	L	L	L	L	L	L	L	L	L	L	L	L	L	L	L	L	L	L	L	L
Bassia hirsuta	L	L	L	L	L	L	L	L	L	L	L	L	L	L	L	L	L	L	L	L	L	L	L	L
Kochia prostrata	W	W	L	W	L	L	W	W	L	W	L	L	W	W	L	L	L	L	W	W	L	L	L	L
Kochia laniflora	W	W	W	W	W	W	W	W	W	W	W	W	W	W	W	W	W	W	W	W	W	W	W	W
Kochia scoparia	L	W	W	W	W	W	L	W	W	W	W	W	L	W	W	W	W	L	L	W	W	W	W	W
Corispermum marschallii	W	W	L	L	W	W	W	W	L	L	W	W	L	W	L	L	W	W	W	W	L	L	W	W
Corispermum nitidum	W	W	L	L	L	L	W	W	L	L	L	L	W	W	L	L	L	L	W	W	L	L	L	L
Corispermum intermedium s.la	L	L	L	L	L	L	L	L	L	L	L	L	L	L	L	L	L	L	L	L	L	L	L	L
Corispermum leptopterum	L	L	W	L	L	L	L	L	W	L	L	L	L	L	W	L	W	L	L	L	W	L	L	L
Halocnemum strobilaceum	W	W	W	W	W	W	W	W	W	W	W	W	W	W	W	W	W	W	W	W	W	W	W	W
Arthrocnemum perenne	W	W	W	W	W	W	W	W	W	W	W	W	W	W	W	W	W	W	W	W	W	W	W	W
Arthrocnemum fruticosum	W	W	W	W	W	W	W	W	W	W	W	W	W	W	W	W	W	W	W	W	W	W	W	W
Arthrocnemum macrostachyum	W	W	W	W	W	W	W	W	W	W	W	W	W	W	W	W	W	W	W	W	W	W	W	W
Salicornia europaea group	L	W	L	L	L	W	L	W	L	L	L	W	L	W	L	L	L	L	L	W	L	L	L	L
Salicornia pusilla	W	W	L	L	L	L	W	W	L	L	L	L	W	W	L	L	L	L	W	W	L	L	L	L
Salicornia procumbens group	W	W	L	L	L	L	W	W	L	L	L	L	W	W	L	L	L	L	W	W	L	L	L	L
Suaeda vera	W	W	W	W	W	W	W	W	W	W	W	W	W	W	W	W	W	W	W	W	W	W	W	W
Suaeda maritima	W	W	L	L	W	W	W	W	L	L	W	W	W	W	L	L	L	L	W	W	L	L	L	L
Suaeda splendens	W	W	W	W	W	W	W	W	W	W	W	W	W	W	W	W	W	W	W	W	W	W	W	W
Suaeda altissima	W	W	W	W	W	W	W	W	W	W	W	W	W	W	W	W	W	W	W	W	W	W	W	W
Salsola soda	W	W	W	W	W	W	W	W	W	W	W	W	W	W	W	W	W	W	W	W	W	W	W	W
Salsola kali	W	W	L	W	W	W	W	W	L	W	W	W	W	W	L	W	W	W	W	W	L	W	W	W
Salsola verticillata	W	W	L	L	L	L	W	W	L	L	L	L	W	W	L	L	L	L	W	W	L	L	L	L
Salsola vermiculata	W	W	L	L	L	L	W	W	L	L	L	L	W	W	L	L	L	L	W	W	L	L	L	L
Halogeton sativus	W	W	W	W	W	W	W	W	W	W	W	W	W	W	W	W	W	W	W	W	W	W	W	W
Amaranthus powellii	W	W	W	W	W	L	W	W	W	W	W	L	W	W	W	W	W	L	W	W	W	W	W	W
Amaranthus patulus	W	W	W	W	W	W	W	W	W	W	W	W	W	W	W	W	W	W	W	W	W	W	W	W
Amaranthus retroflexus	W	W	W	W	W	W	W	W	W	W	W	W	W	W	W	W	W	W	W	W	W	W	W	W
Amaranthus muricatus	W	W	W	W	W	W	W	W	W	W	W	W	W	W	W	W	W	W	W	W	W	W	W	W
Amaranthus blitoides	W	W	W	W	W	W	W	W	W	W	W	W	W	W	W	W	W	W	W	W	W	W	W	W
Amaranthus crispus	L	L	W	L	L	L	L	L	W	L	L	L	L	L	W	L	L	L	L	L	W	L	L	L
Amaranthus albus	W	W	W	W	W	W	W	W	W	W	W	W	W	W	W	W	W	W	W	W	W	W	W	W
Amaranthus graecizans	W	W	W	W	W	W	W	W	W	W	W	W	W	W	W	W	W	W	W	W	W	W	W	W
Amaranthus deflexus	W	W	W	W	W	W	W	W	W	W	W	W	W	W	W	W	W	W	W	W	W	W	W	W
Amaranthus lividus	W	W	W	W	W	W	W	W	W	W	W	W	W	W	W	W	W	W	W	W	W	W	W	W
Amaranthus viridis	W	W	W	W	W	W	W	W	W	W	W	W	W	W	W	W	W	W	W	W	W	W	W	W
Phytolacca americana	W	W	W	W	W	W	W	W	W	W	W	W	W	W	W	W	W	W	W	W	W	W	W	W
Aizoon hispanicum	W	W	W	W	W	W	W	W	W	W	W	W	W	W	W	W	W	W	W	W	W	W	W	W
Carpobrotus acinaciformis	W	W	W	W	W	W	W	W	W	W	W	W	W	W	W	W	W	W	W	W	W	W	W	W
Carpobrotus edulis	W	W	L	L	W	L	W	W	L	L	W	L	W	W	W	L	W	L	W	W	W	L	W	L
Mesembryanthemum nodiflorum	W	W	L	L	W	W	W	W	L	L	W	W	W	W	W	L	W	W	W	W	L	L	W	W
Mesembryanthemum crystallinu	W	W	W	W	W	W	W	W	W	W	W	W	W	W	W	W	W	W	W	W	W	W	W	W
Mollugo cerviana	W	W	W	W	W	L	W	W	W	W	W	L	W	W	W	W	W	L	W	W	W	W	W	L
Glinus lotoides	W	W	W	W	W	W	W	W	W	W	W	W	W	W	W	W	W	W	W	W	W	W	W	W
Portulaca oleracea	W	W	W	W	W	W	W	W	W	W	W	W	W	W	W	W	W	W	W	W	W	W	W	W
Portulaca grandiflora	L	L	L	W	W	L	L	L	L	W	W	L	L	L	L	W	L	L	L	L	W	W	W	L
Montia fontana	W	W	L	L	L	L	W	W	L	L	L	L	W	L	L	L	L	L	W	L	L	L	L	L
Claytonia perfoliata	W	W	L	L	L	L	W	W	L	L	L	L	W	W	L	L	L	L	W	W	L	L	L	L
Claytonia sibirica	W	W	L	L	L	L	W	W	L	L	L	L	W	L	L	L	L	L	W	L	L	L	L	L
Arenaria procera	L	L	L	L	L	L	L	L	L	L	L	L	L	L	L	L	L	L	L	L	L	L	L	L
Arenaria armerina	W	W	W	W	W	W	W	W	W	W	W	W	W	W	W	W	W	W	W	W	W	W	W	W
Arenaria aggregata	W	L	L	L	L	L	W	L	L	L	L	L	W	L	L	L	L	L	W	L	L	L	L	L
Arenaria querioides	L	L	L	L	L	L	L	L	L	L	L	L	L	L	L	L	L	L	L	L	L	L	L	L
Arenaria grandiflora	L	L	L	L	L	L	L	L	L	L	L	L	L	L	L	L	L	L	L	L	L	L	L	L
Arenaria montana	W	W	L	L	L	L	W	W	L	L	W	L	W	W	L	L	W	L	W	W	W	L	W	L
Arenaria balearica	W	W	L	L	L	L	W	W	L	L	L	L	W	L	L	L	L	L	W	L	L	L	L	L
Arenaria biflora	L	L	L	L	L	L	L	L	L	L	L	L	L	L	L	L	L	L	L	L	L	L	L	L
Arenaria norvegica	L	L	L	L	L	L	L	L	L	L	L	L	L	L	L	L	L	L	L	L	L	L	L	L
Arenaria multicaulis	L	L	L	L	L	L	L	L	L	L	L	L	L	L	L	L	L	L	L	L	L	L	L	L
Arenaria ciliata	L	L	L	L	L	L	L	L	L	L	L	L	L	L	L	L	L	L	L	L	L	L	L	L
Arenaria filicaulis	W	L	W	W	W	L	W	L	W	W	W	L	W	L	W	W	W	L	W	L	W	W	W	L
Arenaria serpyllifolia	W	W	L	L	L	L	W	W	L	L	L	L	W	W	L	L	L	L	W	W	L	L	L	L
Arenaria leptoclados	W	W	W	L	W	W	W	W	W	L	W	W	W	W	W	L	W	W	W	W	W	L	W	W
Arenaria marschlinsii	L	L	L	L	L	L	L	L	L	L	L	L	L	L	L	L	L	L	L	L	L	L	L	L
Arenaria conferta	L	L	W	W	L	L	L	L	W	W	L	L	L	L	W	W	L	L	L	L	W	W	W	L
Arenaria conimbricensis	W	W	L	W	W	W	W	W	L	W	W	W	W	W	L	W	W	W	W	W	W	W	W	W
Arenaria obtusiflora	W	L	L	L	L	L	W	L	L	L	L	L	W	L	L	L	L	L	W	L	L	L	L	L
Arenaria controversa	W	L	L	L	L	L	W	L	L	L	L	L	W	L	L	L	L	L	W	L	L	L	L	L
Arenaria modesta	W	L	L	L	L	L	W	L	L	L	L	L	W	L	L	L	L	L	W	L	L	L	L	L
Moehringia trinervia	L	L	L	L	L	L	L	L	L	L	L	L	L	L	L	L	L	L	L	L	L	L	L	L
Moehringia pentandra	W	L	L	L	L	L	W	L	L	L	W	L	W	L	L	L	W	L	W	L	L	L	W	L
Moehringia lateriflora	L	L	L	L	L	L	L	L	L	L	L	L	L	L	L	L	L	L	L	L	L	L	L	L
Moehringia pendula	W	L	W	L	L	L	W	L	W	W	W	L	W	L	W	L	L	L	W	L	W	W	L	L
Moehringia bavarica	W	L	W	L	W	L	W	L	W	L	W	L	W	L	W	L	W	L	W	L	W	W	W	L
Moehringia muscosa	L	L	W	L	L	L	L	L	W	W	L	L	L	L	W	W	W	L	L	L	W	W	W	L
Moehringia ciliata	L	L	L	L	L	L	L	L	L	L	L	L	L	L	L	L	L	L	L	L	L	L	L	L
Minuartia viscosa	L	L	L	L	L	L	L	L	L	L	L	L	L	L	L	L	L	L	L	L	L	L	L	L
Minuartia hybrida	W	W	W	L	W	L	W	W	W	L	W	L	W	W	W	L	W	L	W	W	W	L	W	L
Minuartia mediterranea	W	W	W	W	W	W	W	W	W	W	W	W	W	W	W	W	W	W	W	W	W	W	W	W
Minuartia hamata	W	L	L	L	L	L	W	L	L	L	L	L	W	L	L	L	L	L	L	L	L	L	L	L
Minuartia campestris	W	W	L	L	L	L	W	W	L	L	L	L	W	W	L	L	L	L	W	W	L	L	L	L
Minuartia glomerata	W	W	W	W	L	L	W	W	W	W	L	L	W	W	W	W	L	L	W	W	W	W	L	L
Minuartia fastigiata	L	L	W	L	L	L	L	L	W	L	L	L	L	L	W	L	W	L	L	L	W	L	L	L
Minuartia mutabilis	L	L	L	L	L	L	L	L	W	L	L	L	L	L	L	L	L	L	L	L	L	L	L	L
Minuartia setacea	L	L	L	L	L	L	L	L	L	L	L	L	L	L	L	L	L	L	L	L	L	L	L	L
Minuartia bosniaca	W	W	W	W	W	L	W	W	W	W	W	L	W	W	W	W	W	L	W	W	W	W	W	L
Minuartia hirsuta	L	L	W	L	L	L	L	L	W	L	L	L	L	L	L	L	L	L	L	L	L	L	L	L
Minuartia recurva s.str.	L	L	L	L	L	L	L	L	L	L	L	L	L	L	L	L	L	L	L	L	L	L	L	L
Minuartia juressi	L	L	L	L	L	L	L	L	L	L	L	L	L	L	L	L	L	L	L	L	L	L	L	L
Minuartia graminifolia	W	W	W	W	W	W	W	W	W	W	W	W	W	W	W	W	W	W	W	W	W	W	W	W
Minuartia rupestris	L	L	L	L	L	L	L	L	L	L	L	L	L	L	L	L	L	L	L	L	L	L	L	L
Minuartia cherlerioides	L	L	L	L	L	L	L	L	L	L	L	L	L	L	L	L	L	L	L	L	L	L	L	L
Minuartia austriaca	L	L	L	L	L	L	L	L	L	L	L	L	L	L	L	L	L	L	L	L	L	L	L	L
Minuartia villarii	L	L	W	L	L	L	L	L	W	L	L	L	L	L	L	L	L	L	L	L	W	L	L	L
Minuartia verna	L	L	L	L	L	L	L	L	L	W	L	L	L	L	L	W	L	L	L	L	L	W	L	L
Minuartia rubella	L	L	L	L	L	L	L	L	L	L	L	L	L	L	L	L	L	L	L	L	L	L	L	L
Minuartia stricta	L	L	L	L	L	L	L	L	L	L	L	L	L	L	L	L	L	L	L	L	L	L	L	L
Minuartia capillacea	W	W	W	W	W	L	W	W	W	W	W	L	W	W	W	W	W	W	W	W	W	W	W	W
Minuartia laricifolia	L	L	L	L	L	L	L	L	L	L	L	L	L	L	L	L	L	L	L	L	L	L	L	L
Minuartia biflora	L	L	L	L	L	L	L	L	L	L	L	L	L	L	L	L	L	L	L	L	L	L	L	L
Minuartia sedoides	L	L	L	L	L	L	L	L	L	L	L	L	L	L	L	L	L	L	L	L	L	L	L	L
Minuartia geniculata	W	W	W	W	W	W	W	W	W	W	W	W	W	W	W	W	W	W	W	W	W	W	W	W
Honkenya peploides	L	L	L	L	L	L	L	L	L	L	L	L	L	L	L	L	L	L	L	L	L	L	L	L
Bufonia paniculata	L	L	W	L	L	L	L	L	W	L	L	L	L	L	W	L	L	L	L	L	W	L	L	L
Bufonia tenuifolia	L	L	L	L	L	L	L	L	L	L	L	L	L	L	L	L	L	L	L	L	L	L	L	L
Bufonia tuberculata	L	L	L	L	L	L	L	L	L	L	L	L	L	L	L	L	L	L	L	L	L	L	L	L
Bufonia willkommiana	W	W	W	W	W	W	W	W	W	W	W	W	W	W	W	W	W	W	W	W	W	W	W	W
Stellaria nemorum	L	L	L	L	L	L	L	L	L	L	L	L	L	L	L	L	L	L	L	L	L	L	L	L
Stellaria media s.lat.	L	L	L	L	L	L	L	L	L	L	L	L	L	L	L	L	L	L	L	L	L	L	L	L
Stellaria cupaniana	L	L	W	W	W	W	L	L	W	W	W	W	L	L	W	W	W	W	L	L	W	W	W	W
Stellaria neglecta	W	W	L	L	L	L	W	W	L	L	L	L	W	W	L	L	L	L	W	W	L	L	L	L
Stellaria pallida	W	W	L	L	L	L	W	W	L	L	L	L	L	W	L	L	L	L	L	W	L	L	L	L
Stellaria holostea	W	W	L	L	L	L	W	W	L	L	L	L	W	W	W	L	L	L	W	W	W	L	L	L
Stellaria uliginosa	W	W	L	L	L	L	W	W	L	L	L	L	W	W	L	L	L	L	W	W	L	L	L	L
Stellaria palustris	L	L	L	L	L	L	L	L	L	L	L	L	L	L	L	L	L	L	L	L	L	L	L	L
Stellaria graminea	L	L	L	L	L	L	L	L	L	L	L	L	L	L	L	L	L	L	L	L	L	L	L	L
Stellaria longifolia	L	L	L	L	L	L	L	L	L	L	L	L	L	L	L	L	L	L	L	L	L	L	L	L
Stellaria calycantha	L	L	L	L	L	L	L	L	L	L	L	L	L	L	L	L	L	L	L	L	L	L	L	L
Stellaria crassifolia	L	L	L	L	L	L	L	L	L	L	L	L	L	L	L	L	L	L	L	L	L	L	L	L
Pseudostellaria europaea	W	W	W	W	W	W	W	W	W	W	W	W	W	L	W	W	W	W	W	W	W	W	W	W
Holosteum umbellatum	W	W	W	L	L	L	W	W	W	L	L	L	W	W	W	L	L	L	W	L	W	L	L	L
Cerastium cerastoides	L	L	L	L	L	L	L	L	L	L	L	L	L	L	L	L	L	L	L	L	L	L	L	L
Cerastium dubium	L	W	W	L	L	L	L	W	W	L	W	L	L	W	W	L	W	L	L	W	W	L	W	L
Cerastium perfoliatum	L	L	L	L	L	L	L	L	L	L	L	L	L	L	L	L	L	L	L	L	L	L	L	L
Cerastium dichotomum	W	W	W	L	L	L	W	W	W	L	L	L	W	W	W	L	L	L	W	W	W	L	L	L
Cerastium grandiflorum	W	W	W	W	W	W	W	W	W	W	W	W	W	W	W	W	W	W	W	W	W	W	W	W
Cerastium candidissimum	L	L	W	W	W	L	L	L	W	W	W	L	L	L	W	W	W	L	L	L	W	W	W	L
Cerastium moesiacum	W	W	W	W	W	L	W	W	W	W	W	L	W	W	W	W	W	L	W	W	W	W	W	L
Cerastium decalvans	W	W	W	W	W	L	W	W	W	W	W	L	W	L	W	W	W	L	W	W	W	W	W	L
Cerastium gibraltaricum	L	L	L	L	L	L	L	L	L	L	L	L	L	L	L	L	L	L	L	L	L	L	L	L
Cerastium banaticum	W	L	W	W	W	L	W	L	W	W	W	L	W	L	W	W	L	L	W	L	W	W	W	L
Cerastium scaranii	W	W	W	L	W	L	W	W	W	L	W	L	W	W	W	L	W	L	W	W	W	L	W	L
Cerastium arvense	L	L	L	L	L	L	L	L	L	L	L	L	L	L	L	L	L	L	L	L	L	L	L	L
Cerastium glabratum	L	L	L	L	L	L	L	L	L	L	L	L	L	L	L	L	L	L	L	L	L	L	L	L
Cerastium alpinum	L	L	L	L	L	L	L	L	L	L	L	L	L	L	L	L	L	L	L	L	L	L	L	L
Cerastium arcticum	L	L	L	L	L	L	L	L	L	L	L	L	L	L	L	L	L	L	L	L	L	L	L	L
Cerastium uniflorum	L	L	L	L	L	L	L	L	L	L	L	L	L	L	L	L	L	L	L	L	L	L	L	L
Cerastium latifolium	L	L	L	L	L	L	L	L	L	L	L	L	L	L	L	L	L	L	L	L	L	L	L	L
Cerastium pedunculatum	L	L	L	L	L	L	L	L	L	L	L	L	L	L	L	L	L	L	L	L	L	L	L	L
Cerastium carinthiacum	W	L	W	W	L	L	W	L	W	W	W	L	W	L	W	W	W	L	W	L	W	W	W	L
Cerastium sylvaticum	W	L	W	W	W	W	W	L	W	W	W	W	W	L	W	W	W	W	W	L	W	W	W	W
Cerastium fontanum	L	L	L	L	L	L	L	L	L	L	L	L	L	L	L	L	L	L	L	L	L	L	L	L
Cerastium illyricum	L	L	W	W	W	W	L	L	W	W	W	W	L	L	W	W	W	L	L	L	W	W	W	W
Cerastium brachypetalum	W	L	W	W	W	L	W	L	W	L	W	L	W	L	W	W	W	L	L	L	W	L	W	L
Cerastium glomeratum	W	W	L	L	L	L	W	W	L	L	W	L	W	W	L	L	W	L	W	W	L	L	W	L
Cerastium rectum	W	W	W	W	W	L	W	W	W	W	W	L	W	W	W	W	W	L	W	W	W	W	W	L
Cerastium ligusticum	W	W	W	W	W	W	W	W	W	W	W	W	W	W	W	W	W	W	W	W	W	W	W	W
Cerastium semidecandrum	W	W	L	L	L	L	W	W	L	L	L	L	W	W	L	L	L	L	W	W	L	L	L	L
Cerastium pumilum	W	W	W	L	L	L	W	L	W	L	W	L	W	W	W	L	W	L	W	L	W	L	W	L
Cerastium diffusum	W	W	L	L	L	L	W	W	L	L	L	L	W	W	L	L	L	L	W	W	L	L	L	L
Cerastium siculum	W	L	L	L	W	L	W	L	L	L	W	L	W	L	L	L	W	L	W	L	L	L	W	L
Cerastium gracile	L	L	L	L	L	L	L	L	L	L	L	L	L	L	L	L	L	L	L	L	L	L	L	L
Moenchia erecta	W	W	W	L	W	L	W	W	W	L	W	L	W	W	W	L	W	L	W	W	W	L	W	L
Moenchia graeca	L	L	W	W	W	L	W	L	W	W	W	L	L	L	W	W	W	L	L	L	W	W	W	L
Moenchia mantica	W	W	W	W	W	W	W	W	W	W	W	W	W	W	W	W	W	W	W	W	W	W	W	W
Myosoton aquaticum	L	L	W	L	L	L	L	W	W	L	L	L	L	W	W	W	L	L	L	W	W	W	L	L
Sagina nodosa	L	L	L	L	L	L	L	L	L	L	L	L	L	L	L	L	L	L	L	L	L	L	L	L
Sagina nivalis	L	L	L	L	L	L	L	L	L	L	L	L	L	L	L	L	L	L	L	L	L	L	L	L
Sagina caespitosa	L	L	L	L	L	L	L	L	L	L	L	L	L	L	L	L	L	L	L	L	L	L	L	L
Sagina glabra	L	L	W	L	L	L	L	L	W	L	L	L	L	L	W	L	L	L	L	L	W	L	L	L
Sagina subulata	W	L	L	L	L	L	W	L	L	L	L	L	W	L	L	L	L	L	W	L	L	L	L	L
Sagina saginoides	L	L	L	L	L	L	L	L	L	L	L	L	L	L	L	L	L	L	L	L	L	L	L	L
Sagina procumbens	W	L	L	L	L	L	W	L	L	L	L	L	W	L	L	L	L	L	W	L	L	L	L	L
Sagina apetala	W	W	W	L	W	L	W	W	W	L	W	L	W	W	W	L	W	L	W	W	W	L	W	L
Sagina maritima	W	W	L	L	L	L	W	W	L	L	L	L	W	W	L	L	L	L	W	W	L	L	L	L
Scleranthus perennis	L	L	L	L	L	L	L	L	L	L	L	L	L	L	L	L	L	L	L	L	L	L	L	L
Scleranthus annuus	L	L	L	L	L	L	L	L	L	L	L	L	L	L	L	L	L	L	L	L	L	L	L	L
Scleranthus uncinatus	L	L	W	W	L	L	L	L	W	W	L	L	L	L	W	W	L	L	L	L	W	W	L	L
Corrigiola litoralis	W	W	W	W	W	W	W	W	W	W	W	W	W	W	W	W	W	W	W	W	W	W	W	W
Corrigiola telephiifolia	W	W	L	L	W	L	W	W	L	L	W	L	W	W	L	L	W	L	W	W	L	L	W	L
Chaetonychia cymosa	W	W	L	L	W	W	W	W	L	L	W	W	W	W	L	L	W	W	W	W	L	L	W	W
Paronychia echinulata	W	W	W	W	W	W	W	W	W	W	W	W	W	W	W	W	W	W	W	W	W	W	W	W
Paronychia suffruticosa	W	W	L	L	L	L	W	W	L	W	L	L	W	W	L	W	L	L	W	W	L	L	L	L
Paronychia argentea	W	W	L	L	W	L	W	W	L	L	W	L	W	W	L	L	W	W	W	W	L	L	W	W
Paronychia polygonifolia	L	L	L	L	L	L	L	L	L	L	L	L	L	L	L	L	L	L	L	L	L	L	L	L
Paronychia aretioides	W	L	L	L	L	L	W	L	L	L	L	L	W	L	L	L	L	L	W	L	L	L	L	L
Paronychia kapela	W	L	W	L	W	L	W	L	W	W	W	L	W	L	W	W	W	L	W	L	W	W	W	L
Paronychia cephalotes	W	W	W	W	L	L	W	W	W	W	L	L	W	L	W	W	L	L	W	W	W	W	L	L
Paronychia macrosepala	W	W	W	W	W	W	W	W	W	W	W	W	W	W	W	W	W	W	W	W	W	W	W	W
Paronychia capitata	W	W	L	L	L	L	W	W	L	L	L	L	W	W	L	L	L	L	W	W	L	L	L	L
Herniaria glabra	L	L	L	L	L	L	L	L	L	L	L	L	L	L	L	L	L	L	L	L	L	L	L	L
Herniaria ciliolata	W	W	W	W	W	W	W	W	W	W	W	W	W	W	W	W	W	W	W	W	W	W	W	W
Herniaria alpina	L	L	L	L	L	L	L	L	L	L	L	L	L	L	L	L	L	L	L	L	L	L	L	L
Herniaria parnassica	L	L	W	W	L	L	L	L	W	W	L	L	L	L	W	W	L	L	L	L	W	W	L	L
Herniaria hirsuta	W	W	W	W	W	W	W	W	W	W	W	W	W	W	W	W	W	W	W	W	W	W	W	W
Herniaria lusitanica	W	L	L	L	W	L	W	L	L	L	W	L	W	W	W	L	W	L	W	W	W	L	W	L
Herniaria scabrida	W	L	L	L	L	L	W	L	L	L	L	L	W	L	L	L	L	L	W	L	L	L	L	L
Herniaria incana	L	W	W	W	W	L	L	W	W	W	W	W	L	W	W	W	W	W	L	W	W	W	W	W
Herniaria latifolia	L	L	L	L	L	L	L	L	L	L	L	L	L	L	L	L	L	L	L	L	L	L	L	L
Herniaria fruticosa	W	W	L	L	L	L	W	W	W	L	L	L	W	W	L	L	L	L	W	W	L	L	L	L
Illecebrum verticillatum	W	W	W	L	W	L	W	W	W	W	W	W	W	W	W	W	W	W	W	W	W	W	W	W
Polycarpon tetraphyllum s.la	W	W	W	W	W	W	W	W	W	W	W	W	W	W	W	W	W	W	W	W	W	W	W	W
Polycarpon diphyllum	W	W	W	W	W	W	W	W	W	W	W	W	W	W	W	W	W	W	W	W	W	W	W	W
Polycarpon alsinifolium	W	W	W	W	W	W	W	W	W	W	W	W	W	W	W	W	W	W	W	W	W	W	W	W
Ortegia hispanica	L	L	W	L	L	L	W	L	W	L	W	L	W	L	W	L	W	L	W	L	W	L	W	L
Loeflingia hispanica	W	W	W	W	W	W	W	W	W	W	W	W	W	W	W	W	W	W	W	W	W	W	W	W
Loeflingia baetica	W	W	L	W	W	W	W	W	L	W	W	W	W	W	L	W	W	W	W	W	W	W	W	W
Spergula arvensis	W	L	L	L	L	L	W	L	L	L	L	L	W	W	L	L	L	L	W	W	L	L	L	L
Spergula morisonii	L	L	L	L	L	L	W	L	L	L	L	L	L	L	L	L	L	L	L	L	L	L	L	L
Spergula pentandra	W	W	W	L	W	L	W	W	W	L	W	L	W	W	W	L	W	L	W	W	W	L	W	L
Spergularia rupicola	W	W	W	W	W	L	W	W	W	W	W	W	W	W	W	W	W	W	W	W	W	W	W	W
Spergularia maritima	W	W	L	L	L	L	W	W	L	L	L	L	W	W	L	L	L	L	W	W	L	L	L	L
Spergularia salina	L	W	L	L	L	L	L	W	L	L	L	L	L	W	L	L	L	L	L	W	L	L	L	L
Spergularia segetalis	L	L	L	L	L	L	L	L	L	L	L	L	L	L	L	L	L	L	L	L	L	L	L	L
Spergularia diandra	W	W	W	W	W	W	W	W	W	W	W	W	W	W	W	W	W	W	W	W	W	W	W	W
Spergularia purpurea	W	W	W	L	W	W	W	W	W	L	W	W	W	W	W	L	W	W	W	W	W	L	W	W
Spergularia rubra	L	W	L	L	L	L	L	W	L	L	L	L	L	W	L	L	L	L	L	W	L	L	L	L
Spergularia nicaeensis	W	W	W	W	W	W	W	W	W	W	W	W	W	W	W	W	W	W	W	W	W	W	W	W
Spergularia capillacea	L	L	L	L	L	L	L	L	L	L	L	L	L	L	L	L	W	L	W	L	L	L	W	L
Spergularia bocconei	W	W	W	W	W	W	W	W	W	W	W	W	W	W	W	W	W	W	W	W	W	W	W	W
Spergularia echinosperma	L	W	L	L	L	L	L	W	L	L	L	L	L	W	L	L	L	L	L	W	L	L	L	L
Telephium imperati	L	W	L	L	L	L	L	W	L	L	L	L	L	L	L	L	L	L	L	L	L	L	L	L
Lychnis coronaria	W	W	W	W	W	L	W	W	W	W	W	W	W	W	W	W	W	W	W	W	W	W	W	W
Lychnis flos-jovis	L	L	L	L	L	L	L	L	L	L	L	L	L	L	L	L	L	L	L	L	L	L	L	L
Lychnis flos-cuculi	W	W	W	L	L	L	W	W	W	L	W	L	W	W	W	L	W	L	W	W	W	L	W	L
Lychnis viscaria	L	L	L	L	L	L	L	L	L	L	L	L	L	L	L	L	L	L	L	L	L	L	L	L
Lychnis alpina	L	L	L	L	L	L	L	L	L	L	L	L	L	L	L	L	L	L	L	L	L	L	L	L
Agrostemma githago	L	L	W	W	W	W	L	L	W	W	W	W	L	L	W	W	W	W	L	L	W	W	W	W
Silene italica	W	W	W	W	W	W	W	W	W	W	W	W	W	W	W	W	W	W	W	W	W	W	W	W
Silene mellifera	W	W	L	L	L	L	W	W	L	L	L	L	W	W	L	L	L	L	W	W	L	L	L	L
Silene coutinhoi	L	L	L	L	L	L	L	L	L	L	L	L	L	L	L	L	L	L	L	L	L	L	L	L
Silene paradoxa	W	W	W	W	W	L	L	W	W	W	W	W	W	W	W	W	W	W	W	W	W	W	W	W
Silene fruticosa	W	W	W	W	W	W	W	W	W	W	W	W	W	W	W	W	W	W	W	W	W	W	W	W
Silene gigantea	L	L	W	W	W	W	L	L	W	W	W	W	L	L	W	W	W	L	L	L	W	W	W	W
Silene nutans	L	L	L	L	L	L	L	L	L	L	L	L	L	L	L	L	L	L	L	L	L	L	L	L
Silene viridiflora	W	W	W	W	W	W	W	W	W	W	W	W	W	W	W	W	W	W	W	W	W	W	W	W
Silene bupleuroides	W	W	W	W	L	L	W	W	W	W	L	L	W	W	W	W	L	L	W	W	W	W	L	L
Silene chlorantha	L	L	L	L	L	L	L	L	L	L	L	L	L	L	L	L	L	L	L	L	L	L	L	L
Silene frivaldszkyana	L	W	W	W	W	L	L	W	W	W	W	L	L	W	W	W	W	L	L	W	W	W	W	L
Silene multiflora	L	L	L	L	L	L	L	L	L	L	L	L	L	L	L	L	L	L	L	L	L	L	L	L
Silene viscosa	L	L	L	L	L	L	L	L	L	L	L	L	L	L	L	L	L	L	L	L	L	L	L	L
Silene radicosa	L	L	W	W	W	L	L	L	W	W	W	L	L	L	W	W	L	L	L	L	W	W	W	L
Silene tatarica	L	L	L	L	L	L	L	L	L	L	L	L	L	L	L	L	L	L	L	L	L	L	L	L
Silene uralensis	L	L	L	L	L	L	L	L	L	L	L	L	L	L	L	L	L	L	L	L	L	L	L	L
Silene roemeri	L	L	W	L	L	L	W	L	W	L	L	L	L	L	W	L	L	L	W	L	W	L	L	L
Silene sendtneri	W	W	W	W	W	L	W	W	W	W	W	L	W	W	W	W	W	L	W	W	W	W	W	L
Silene borysthenica	L	L	L	L	L	L	L	L	L	L	L	L	L	L	L	L	L	L	L	L	L	L	L	L
Silene otites group	L	L	W	L	L	L	L	L	L	L	L	L	L	L	L	L	L	L	L	L	L	L	L	L
Silene exaltata	W	W	W	W	W	L	W	W	W	W	W	L	W	W	W	W	W	L	W	W	W	W	W	L
Silene vulgaris	W	L	W	L	W	L	W	L	W	L	W	L	W	W	W	L	W	L	W	W	W	L	W	L
Silene uniflora	W	W	L	L	L	L	W	W	L	L	L	L	W	W	L	L	L	L	W	W	L	L	L	L
Silene fabarioides	L	L	W	L	L	L	L	L	W	L	L	L	L	L	W	L	L	L	L	L	W	L	L	L
Silene flavescens	W	W	W	L	W	L	W	W	W	W	W	L	W	W	W	W	L	L	W	W	W	W	L	L
Silene vallesia	L	W	W	W	W	L	L	W	W	W	W	L	L	W	W	W	W	L	L	W	W	W	W	L
Silene boryi	L	L	L	L	L	L	W	L	L	L	L	L	W	L	L	L	L	L	W	L	L	L	L	L
Silene succulenta	L	L	L	L	L	L	L	L	L	L	L	L	L	L	L	L	L	L	L	L	L	L	L	L
Silene saxifraga s.str.	W	L	W	L	L	L	W	L	W	W	W	L	W	L	W	W	W	L	W	L	W	W	W	L
Silene parnassica	L	L	W	W	L	L	L	L	W	W	W	L	L	L	W	W	W	L	L	L	W	W	W	L
Silene multicaulis	W	W	W	W	W	L	W	W	W	W	W	W	W	W	W	W	W	W	W	W	W	W	W	W
Silene waldsteinii	W	W	W	W	L	L	W	W	W	W	W	L	W	W	W	W	L	L	W	W	W	W	W	L
Silene legionensis	L	L	L	L	L	L	W	L	L	L	L	L	L	L	L	L	L	L	L	L	L	L	L	L
Silene acaulis	L	L	L	L	L	L	L	L	L	L	L	L	L	L	L	L	L	L	L	L	L	L	L	L
Silene rupestris	L	L	L	L	L	L	L	L	L	L	L	L	L	L	L	L	L	L	L	L	L	L	L	L
Silene lerchenfeldiana	W	L	W	W	L	L	W	L	W	W	L	L	W	L	W	W	L	L	W	L	W	W	L	L
Silene pusilla	L	L	W	L	L	L	L	L	W	L	L	L	L	L	W	L	L	L	L	L	W	L	L	L
Silene alpestris	L	L	W	L	L	L	L	L	W	L	L	L	L	L	W	L	W	L	L	L	W	L	W	L
Silene armeria	L	L	W	W	W	L	L	L	W	W	W	L	L	L	W	W	W	W	L	L	W	W	W	W
Silene compacta	W	L	L	L	L	L	L	L	L	L	L	L	L	L	L	L	L	L	L	L	L	L	L	L
Silene asterias	L	W	W	W	L	L	L	W	W	W	L	L	L	W	W	W	L	L	L	W	W	W	L	L
Silene noctiflora	L	L	L	L	L	L	L	L	L	L	L	L	L	L	L	L	L	L	L	L	L	L	L	L
Silene latifolia	W	W	L	L	L	L	W	W	L	L	W	L	W	W	L	L	W	L	W	W	L	L	W	L
Silene marizii	W	L	W	L	W	L	W	L	W	L	W	L	W	L	W	L	W	L	W	L	W	L	W	L
Silene dioica	W	L	L	L	L	L	W	L	L	L	L	L	W	L	L	L	L	L	W	L	L	L	L	L
Silene heuffelii	L	L	W	L	L	L	L	L	W	W	L	L	L	L	W	L	L	L	L	L	W	W	L	L
Silene portensis	W	W	L	L	W	L	W	W	L	L	W	L	W	W	L	L	W	L	W	W	L	L	W	L
Silene inaperta	W	W	L	L	W	L	W	W	L	L	W	L	W	W	L	L	W	L	W	W	L	L	W	L
Silene fuscata	W	W	W	W	W	W	W	W	W	W	W	W	W	W	W	W	W	W	W	W	W	W	W	W
Silene rubella	W	W	W	W	W	W	W	W	W	W	W	W	W	W	W	W	W	W	W	W	W	W	W	W
Silene sedoides	W	W	W	W	W	W	W	W	W	W	W	W	W	W	W	W	W	W	W	W	W	W	W	W
Silene cretica	W	W	W	W	W	W	W	W	W	W	W	W	W	W	W	W	W	W	W	W	W	W	W	W
Silene muscipula	W	L	L	L	L	L	W	L	L	L	W	L	W	L	L	L	W	L	W	L	L	L	W	L
Silene behen	W	W	W	W	W	W	W	W	W	W	W	W	W	W	W	W	W	W	W	W	W	W	W	W
Silene gallinyi	W	W	W	W	W	W	W	W	W	W	W	W	W	W	W	W	W	W	W	W	W	W	W	W
Silene laeta	L	W	L	L	W	W	L	W	L	L	W	W	L	W	L	L	W	W	L	W	L	L	W	W
Silene coeli-rosa	W	W	W	W	W	W	W	W	W	W	W	W	W	W	W	W	W	W	W	W	W	W	W	W
Silene pendula	W	W	L	W	W	W	W	W	L	W	W	W	W	W	L	W	W	W	W	W	L	W	W	W
Silene psammitis	L	L	L	L	L	L	L	L	L	L	L	L	W	L	L	L	L	L	L	L	L	L	L	L
Silene littorea	W	W	L	L	L	L	W	W	L	L	L	L	W	W	L	L	L	L	W	W	L	L	L	L
Silene dichotoma	L	L	L	L	L	L	L	L	L	L	L	L	L	L	L	L	L	L	L	L	L	L	L	L
Silene niceensis	L	W	L	L	W	W	W	W	L	L	W	W	W	W	L	L	W	W	W	W	L	L	W	W
Silene scabrifolia	W	L	L	L	L	L	W	L	L	L	L	L	W	L	L	L	L	L	W	L	L	L	L	L
Silene micropetala	W	W	W	W	W	W	W	W	W	W	W	W	W	W	W	W	W	W	W	W	W	W	W	W
Silene nocturna	W	W	W	W	W	W	W	W	W	W	W	W	W	W	W	W	W	W	W	W	W	W	W	W
Silene gallica	W	W	W	W	W	W	W	W	W	W	W	W	W	W	W	W	W	W	W	W	W	W	W	W
Silene bellidifolia	W	W	W	W	W	W	W	W	W	W	W	W	W	W	W	W	W	W	W	W	W	W	W	W
Silene cerastoides	W	W	L	L	W	W	W	W	L	L	W	W	W	W	L	L	W	W	W	W	L	L	W	W
Silene tridentata	W	W	W	W	W	W	W	W	W	W	W	W	W	W	W	W	W	W	W	W	W	W	W	L
Silene colorata	W	W	W	W	W	W	W	W	W	W	W	W	W	W	W	W	W	W	W	W	W	W	W	W
Silene secundiflora	W	W	L	L	W	L	W	W	L	L	W	L	W	W	L	L	W	L	W	W	L	L	W	L
Silene apetala	W	W	W	W	W	W	W	W	W	W	W	W	W	W	W	W	W	W	W	W	W	W	W	W
Silene conica	L	W	W	W	W	W	L	W	L	W	W	W	L	L	L	W	W	W	L	L	L	W	W	W
Silene conoidea	L	L	L	L	L	L	L	L	L	L	L	L	L	L	L	L	L	L	L	L	L	L	L	L
Cucubalus baccifer	W	L	W	W	W	L	W	L	W	W	W	L	W	L	W	W	W	W	W	W	W	W	W	W
Drypis spinosa	W	L	W	W	W	L	W	L	W	W	W	W	W	L	W	W	W	W	W	L	W	W	W	W
Gypsophila repens	L	L	L	L	L	L	L	L	L	L	L	L	L	L	L	L	L	L	L	L	L	L	L	L
Gypsophila fastigiata	L	L	L	L	L	L	L	L	L	L	L	L	L	L	L	L	L	L	L	L	L	L	L	L
Gypsophila struthium	W	W	L	L	L	L	W	W	L	L	L	L	W	W	L	L	L	L	W	W	L	L	L	L
Gypsophila pallasii	W	W	L	W	L	W	W	W	L	W	L	W	W	W	L	W	W	W	W	W	L	W	W	W
Gypsophila paniculata	L	L	L	L	L	L	L	L	L	L	L	L	L	L	L	L	L	L	L	L	L	L	L	L
Gypsophila arrostii	W	W	W	L	W	W	W	W	W	L	W	W	W	W	W	L	W	W	W	W	W	L	W	W
Gypsophila muralis	L	L	W	W	L	L	L	L	W	W	L	L	L	L	W	W	W	L	L	L	W	W	W	L
Saponaria bellidifolia	W	L	W	W	W	L	W	W	W	W	W	L	W	W	W	W	W	L	W	W	W	W	W	L
Saponaria pumila	L	L	L	L	L	L	L	L	L	L	L	L	L	L	L	L	L	L	L	L	L	L	L	L
Saponaria glutinosa	L	W	W	L	L	L	L	W	W	L	L	L	L	L	W	L	L	L	L	L	W	L	L	L
Saponaria calabrica	L	L	W	W	W	L	L	L	W	W	W	L	L	L	W	W	W	L	L	L	W	W	W	L
Saponaria ocymoides	L	L	L	L	L	L	L	L	L	L	L	L	L	L	L	L	L	L	L	L	L	L	L	L
Saponaria officinalis	W	W	W	L	W	L	W	W	W	L	W	L	W	W	W	W	W	W	W	W	W	W	W	W
Vaccaria hispanica	L	L	W	W	W	L	L	L	W	W	L	L	L	L	W	W	L	L	L	L	W	W	L	L
Petrorhagia illyrica	W	W	W	W	W	L	W	W	W	W	W	L	L	W	W	W	L	L	W	W	W	W	W	L
Petrorhagia saxifraga	W	W	W	W	W	L	W	W	W	W	W	W	W	W	W	W	W	W	W	W	W	W	W	W
Petrorhagia prolifera	W	W	W	W	W	W	W	W	W	W	W	W	W	W	W	W	W	W	W	W	W	W	W	W
Petrorhagia nanteuilii	W	L	L	L	L	L	W	L	L	L	L	L	W	L	L	L	L	L	W	L	L	L	W	L
Petrorhagia velutina	W	W	W	W	W	W	W	W	W	W	W	W	W	W	W	W	W	W	W	W	W	W	W	W
Petrorhagia glumacea	L	L	W	W	W	W	L	L	W	W	W	W	L	L	W	W	W	W	L	L	W	W	W	W
Dianthus seguieri	L	L	L	L	L	L	L	L	L	L	L	L	L	L	L	L	L	L	L	L	L	L	L	L
Dianthus collinus	L	L	L	L	L	L	L	L	L	L	L	L	L	L	L	L	L	L	L	L	L	L	L	L
Dianthus furcatus	L	L	W	L	L	L	L	L	W	L	W	L	L	L	W	L	W	L	L	L	W	L	W	L
Dianthus trifasciculatus	L	L	W	W	W	L	L	L	W	W	W	L	L	L	W	W	L	L	L	L	W	W	W	L
Dianthus membranaceus	L	L	L	W	L	L	L	L	L	W	L	L	L	L	L	W	L	L	L	L	L	W	L	L
Dianthus barbatus	L	L	W	W	W	W	L	L	W	W	W	W	L	L	W	W	W	W	L	L	W	W	W	W
Dianthus monspessulanus	W	W	W	L	W	L	W	W	W	L	W	L	W	W	W	L	W	L	W	W	W	L	W	L
Dianthus sternbergii	W	L	W	W	W	L	W	L	W	W	W	L	W	L	W	W	W	L	W	L	W	W	W	L
Dianthus glacialis	L	L	L	L	L	L	L	L	L	L	L	L	L	L	L	L	L	L	L	L	L	L	L	L
Dianthus gratianopolitanus	L	L	L	L	L	L	L	L	L	L	L	L	L	L	L	L	L	L	L	L	L	L	L	L
Dianthus sylvestris	L	L	W	W	W	W	L	L	W	W	W	W	L	L	W	W	W	W	W	W	W	W	W	W
Dianthus subacaulis	L	L	L	L	L	L	L	L	L	L	L	L	L	L	L	L	L	L	L	L	L	L	L	L
Dianthus hispanicus	W	L	L	L	L	L	W	L	L	L	L	L	W	L	L	L	L	L	W	L	L	L	L	L
Dianthus langeanus	L	L	L	L	L	L	L	L	L	L	L	L	L	L	L	L	L	L	L	L	L	L	L	L
Dianthus laricifolius	L	L	L	L	L	L	L	L	L	L	L	L	L	L	L	L	L	L	L	L	L	L	L	L
Dianthus lusitanus	L	L	L	L	L	L	L	L	L	L	L	L	L	L	L	L	L	L	L	L	L	L	L	L
Dianthus serrulatus	W	W	L	L	L	L	W	W	L	L	L	L	W	W	L	L	L	L	W	W	L	L	L	L
Dianthus scaber	L	L	L	L	L	L	L	L	L	L	L	L	L	L	L	L	L	L	L	L	L	L	L	L
Dianthus cintranus	W	W	L	L	W	W	W	W	L	L	W	L	W	W	L	L	W	W	W	W	L	L	W	W
Dianthus petraeus	W	W	W	W	L	L	W	W	W	W	W	L	W	W	W	W	L	L	W	W	W	W	W	L
Dianthus integer	W	L	W	W	L	L	W	L	W	W	W	L	W	L	W	W	W	L	W	L	W	W	W	L
Dianthus spiculifolius	L	L	L	L	L	L	L	L	L	L	L	L	L	L	L	L	L	L	L	L	L	L	L	L
Dianthus plumarius	L	L	L	L	L	L	L	L	L	L	L	L	L	L	L	L	L	L	L	L	L	L	L	L
Dianthus serotinus	L	L	L	L	L	L	L	L	L	L	L	L	L	L	L	L	L	L	L	L	L	L	L	L
Dianthus arenarius	L	L	L	L	L	L	L	L	L	L	L	L	L	L	L	L	L	L	L	L	L	L	L	L
Dianthus gallicus	W	W	W	W	L	L	W	W	W	W	L	L	W	W	W	W	W	W	W	W	W	W	W	W
Dianthus superbus	L	L	L	L	L	L	L	L	L	L	L	L	L	L	L	L	L	L	L	L	L	L	L	L
Dianthus deltoides	L	L	L	L	L	L	L	L	L	L	L	L	L	L	L	L	L	L	L	L	L	L	L	L
Dianthus monadelphus	W	W	W	W	L	L	W	W	W	W	L	L	W	W	W	W	L	L	W	W	W	W	L	L
Dianthus gracilis	L	L	W	W	L	L	L	L	W	W	L	L	L	L	W	W	L	L	L	L	W	W	L	L
Dianthus viscidus	L	L	W	W	W	L	L	L	W	W	W	L	L	L	W	W	W	L	L	L	W	W	W	L
Dianthus armeria	W	W	W	W	W	L	W	W	W	W	W	L	W	W	W	W	W	W	W	W	W	W	W	W
Dianthus pseudarmeria	W	W	L	L	L	L	W	W	L	L	L	L	W	W	L	L	L	L	W	W	L	L	L	L
Dianthus ciliatus	W	W	W	W	W	W	W	W	W	W	W	W	W	W	W	W	W	W	W	W	W	W	W	W
Dianthus rupicola	W	W	W	W	W	W	W	W	W	W	W	W	W	W	W	W	W	W	W	W	W	W	W	W
Dianthus fruticosus	W	W	W	W	W	W	W	W	W	W	W	W	W	W	W	W	W	W	W	W	W	W	W	W
Dianthus ferrugineus s.lat.	W	W	W	W	W	W	W	W	W	W	W	W	W	W	W	W	W	W	W	W	W	W	W	W
Dianthus balbisii	W	W	W	W	W	W	W	W	W	W	W	W	W	W	W	W	W	W	W	W	W	W	W	W
Dianthus pinifolius	L	L	W	W	W	L	L	L	W	W	W	L	L	L	W	W	L	L	L	L	W	W	W	L
Dianthus giganteus	L	W	W	W	L	L	W	W	W	W	W	W	L	W	W	W	L	L	W	W	W	W	W	W
Dianthus giganteiformis	L	L	W	L	L	L	L	L	W	L	L	L	L	L	W	L	L	L	L	L	W	L	L	L
Dianthus carthusianorum	L	L	W	L	L	L	L	L	W	L	L	L	L	L	W	L	L	L	L	L	W	L	L	L
Dianthus cruentus	W	W	W	W	W	L	W	W	W	W	W	L	W	W	W	W	W	L	W	W	W	W	W	W
Dianthus tristis	W	L	W	L	W	L	W	L	W	L	W	L	W	L	W	L	W	L	W	L	W	L	W	L
Dianthus stenopetalus	L	L	W	W	L	L	L	L	W	W	L	L	L	L	W	W	L	L	L	L	W	W	L	L
Dianthus moesiacus	W	W	W	W	L	L	W	W	W	W	L	L	W	W	W	W	L	L	W	W	W	W	L	L
Velezia rigida	W	L	W	L	L	L	W	L	W	L	L	L	W	L	W	L	L	L	W	L	W	L	L	L
Nymphaea alba	W	W	L	L	L	L	W	W	L	L	L	L	W	W	L	L	L	L	W	W	L	L	L	L
Nymphaea candida	L	L	L	L	L	L	L	L	L	L	L	L	L	L	L	L	L	L	L	L	L	L	L	L
Nymphaea tetragona	L	L	L	L	L	L	L	L	L	L	L	L	L	L	L	L	L	L	L	L	L	L	L	L
Nuphar lutea	W	L	W	L	L	L	W	L	W	L	W	L	W	L	W	L	W	L	W	L	W	L	W	L
Nuphar pumila	L	L	L	L	L	L	L	L	L	L	L	L	L	L	L	L	L	L	L	L	L	L	L	L
Ceratophyllum demersum	W	W	W	W	W	W	W	W	W	W	W	W	W	W	W	W	W	W	W	W	W	W	W	W
Ceratophyllum submersum	W	W	W	W	L	L	W	W	W	W	L	L	W	W	W	W	W	L	W	W	W	W	W	L
Helleborus foetidus	W	L	L	L	L	L	W	L	L	L	W	L	W	L	L	L	W	L	W	L	L	L	W	L
Helleborus viridis	W	W	L	L	L	L	W	W	L	L	L	L	W	W	L	L	L	L	W	W	L	L	L	L
Helleborus odorus	W	W	W	W	W	L	W	W	W	W	W	W	W	W	W	W	W	W	W	W	W	W	W	W
Helleborus multifidus	W	W	W	W	W	W	W	W	W	W	W	W	W	W	W	W	W	W	W	W	W	W	W	W
Helleborus bocconei	W	W	W	W	W	L	W	W	W	W	W	W	W	W	W	W	W	W	W	W	W	W	W	W
Helleborus dumetorum	L	L	W	L	L	L	L	L	W	L	L	L	L	L	W	L	L	L	L	L	W	L	L	L
Helleborus purpurascens	L	L	W	L	L	L	L	L	W	W	L	L	L	L	W	W	L	L	L	L	W	W	W	L
Helleborus niger	W	L	W	W	W	W	W	L	W	W	W	W	W	L	W	W	W	W	W	L	W	W	W	W
Eranthis hyemalis	L	L	L	L	L	L	L	L	L	L	L	L	L	L	L	L	L	L	L	L	L	L	L	L
Callianthemum coriandrifoliu	L	L	L	L	L	L	L	L	L	L	L	L	L	L	L	L	L	L	L	L	L	L	L	L
Nigella arvensis	L	W	W	W	W	W	L	W	W	W	W	W	L	W	W	W	W	W	L	W	W	W	W	W
Nigella hispanica	W	W	W	W	W	W	W	W	W	W	W	W	W	W	W	W	W	W	W	W	W	W	W	W
Nigella gallica	W	L	L	L	L	L	W	L	L	L	L	L	W	L	L	L	L	L	W	L	L	L	L	L
Nigella damascena	W	W	W	W	W	W	W	W	W	W	W	W	W	W	W	W	W	W	W	W	W	W	W	W
Trollius europaeus	L	L	L	L	L	L	L	L	L	L	L	L	L	L	L	L	L	L	L	L	L	L	L	L
Isopyrum thalictroides	W	L	L	L	L	L	W	L	L	L	L	L	W	L	L	L	L	L	W	L	L	L	L	L
Actaea spicata	L	L	L	L	L	L	L	L	L	L	L	L	L	L	L	L	L	L	L	L	L	L	L	L
Actaea erythrocarpa	L	L	L	L	L	L	L	L	L	L	L	L	L	L	L	L	L	L	L	L	L	L	L	L
Cimicifuga europaea	L	L	L	L	L	L	L	L	L	L	L	L	L	L	L	L	L	L	L	L	L	L	L	L
Caltha palustris	L	L	L	L	L	L	L	L	L	L	L	L	L	L	L	L	L	L	L	L	L	L	L	L
Aconitum lycoctonum	L	L	L	L	L	L	L	L	L	L	L	L	L	L	L	L	L	L	L	L	L	L	L	L
Aconitum anthora	W	L	W	L	L	L	W	L	W	L	L	L	W	L	W	L	W	L	W	L	W	L	W	L
Aconitum variegatum	L	L	L	L	L	L	L	L	L	L	L	L	L	L	L	L	L	L	L	L	L	L	L	L
Aconitum toxicum	L	L	L	L	L	L	L	L	L	L	L	L	L	L	L	L	L	L	L	L	L	L	L	L
Aconitum degenii	L	L	L	L	L	L	L	L	L	L	L	L	L	L	L	L	L	L	L	L	L	L	L	L
Aconitum napellus	L	L	L	L	L	L	L	L	L	L	L	L	L	L	L	L	L	L	W	L	L	L	L	L
Aconitum burnatii	L	L	W	L	L	L	L	L	W	L	L	L	L	L	W	L	L	L	L	L	W	L	L	L
Delphinium elatum	L	L	L	L	L	L	L	L	L	L	L	L	L	L	L	L	L	L	L	L	L	L	L	L
Delphinium pentagynum	W	W	W	W	W	W	W	W	W	W	W	W	W	W	W	W	W	W	W	W	W	W	W	W
Delphinium fissum	W	W	W	W	W	L	W	W	W	W	W	L	W	W	W	W	W	L	W	W	W	W	W	L
Delphinium peregrinum	W	W	W	W	W	W	W	W	W	W	W	W	W	W	W	W	W	W	W	W	W	W	W	W
Delphinium halteratum	W	W	W	W	W	W	W	W	W	W	W	W	W	W	W	W	W	W	W	W	W	W	W	W
Delphinium balcanicum	L	L	W	W	W	W	L	L	W	W	W	W	L	L	W	W	L	L	L	L	W	W	L	W
Delphinium verdunense	W	L	W	L	W	L	W	L	W	L	W	L	W	L	W	L	W	L	W	L	W	L	W	L
Delphinium gracile	W	W	W	L	W	L	W	W	W	L	W	L	W	W	W	L	W	L	W	W	W	L	W	L
Delphinium staphisagria	W	W	W	W	W	W	W	W	W	W	W	W	W	W	W	W	W	W	W	W	W	W	W	W
Consolida orientalis	L	W	W	L	L	L	L	W	L	L	L	L	L	L	L	L	L	L	L	L	L	L	L	L
Consolida phrygia	W	L	W	W	W	W	W	L	W	W	W	W	W	L	W	W	W	L	W	L	W	W	W	W
Consolida ajacis	W	W	W	W	W	W	W	W	W	W	W	W	W	W	W	W	W	W	W	W	W	W	W	W
Consolida regalis	L	L	W	W	L	L	L	L	W	W	L	L	L	L	W	W	L	L	L	L	W	W	L	L
Consolida pubescens	L	L	L	L	L	L	L	L	L	L	L	L	L	L	L	L	L	L	L	L	L	L	L	L
Consolida mauritanica	L	L	L	L	L	L	L	L	L	L	L	L	L	L	L	L	L	L	L	L	L	L	L	L
Anemone nemorosa	W	W	L	L	L	L	W	W	L	L	L	L	W	W	L	L	L	L	W	W	L	L	L	L
Anemone trifolia	W	W	W	W	W	W	W	W	W	W	W	W	W	W	W	W	W	W	W	W	W	W	W	W
Anemone ranunculoides	L	L	L	L	L	L	L	L	L	L	L	L	L	L	L	W	L	L	L	L	L	W	L	L
Anemone apennina	W	W	W	W	W	W	W	W	W	W	W	W	W	W	W	W	W	W	W	W	W	W	W	W
Anemone blanda	L	L	W	W	W	W	L	L	W	W	W	W	L	L	W	W	L	L	L	L	W	W	W	W
Anemone narcissifolia	L	L	L	L	L	L	L	L	L	L	L	L	L	L	L	L	L	L	L	L	L	L	L	L
Anemone sylvestris	L	L	L	L	L	L	L	L	L	L	L	L	L	L	L	L	L	L	L	L	L	L	L	L
Anemone baldensis	W	L	L	L	L	L	W	L	L	L	L	L	W	L	L	L	L	L	W	L	L	L	L	L
Anemone palmata	W	W	W	L	W	W	W	W	W	L	W	W	W	W	W	L	W	W	W	W	W	W	W	W
Anemone coronaria	W	W	W	W	W	W	W	W	W	W	W	W	W	W	W	W	W	W	W	W	W	W	W	W
Anemone hortensis	W	W	W	W	W	W	W	W	W	W	W	W	W	W	W	W	W	W	W	W	W	W	W	W
Anemone pavonina	W	W	W	W	W	W	W	W	W	W	W	W	W	W	W	W	W	W	W	W	W	W	W	W
Hepatica nobilis	L	L	L	L	L	L	L	L	L	L	L	L	L	L	L	L	L	L	L	L	L	L	L	L
Hepatica transsilvanica	L	L	W	L	L	L	L	L	W	L	L	L	L	L	W	L	L	L	L	L	W	L	L	L
Pulsatilla alpina	L	L	L	L	L	L	L	L	L	L	L	L	L	L	L	L	L	L	L	L	L	L	L	L
Pulsatilla vernalis	L	L	L	L	L	L	L	L	L	L	L	L	L	L	L	L	L	L	L	L	L	L	L	L
Pulsatilla pratensis	L	L	L	L	L	L	L	L	L	L	L	L	L	L	L	L	L	L	L	L	L	L	L	L
Pulsatilla montana	W	W	W	W	L	L	W	W	W	W	W	W	W	W	W	W	L	L	W	W	W	W	W	W
Pulsatilla rubra	L	L	L	L	L	L	L	L	L	L	L	L	L	L	L	L	L	L	L	L	L	L	L	L
Pulsatilla vulgaris	L	L	L	L	L	L	L	L	L	L	L	L	L	L	L	L	L	L	L	L	L	L	L	L
Pulsatilla halleri	L	L	L	L	L	L	L	L	L	L	L	L	L	L	L	L	L	L	L	L	L	L	L	L
Pulsatilla patens	L	L	L	L	L	L	L	L	L	L	L	L	L	L	L	L	L	L	L	L	L	L	L	L
Clematis flammula	W	W	W	W	W	W	W	W	W	W	W	W	W	W	W	W	W	W	W	W	W	W	W	W
Clematis vitalba	W	W	W	W	W	L	W	W	W	W	W	L	W	W	W	W	W	W	W	W	W	W	W	W
Clematis recta	L	L	W	W	W	W	L	L	W	W	W	W	L	L	W	W	W	W	L	L	W	W	W	W
Clematis cirrhosa	W	W	L	L	W	W	W	W	L	L	W	W	W	W	L	L	W	W	W	W	L	L	W	W
Clematis viticella	W	W	W	W	W	W	W	W	W	W	W	W	W	W	W	W	W	W	W	W	W	W	W	W
Clematis integrifolia	W	L	W	W	L	L	W	L	W	W	L	L	W	L	W	W	L	L	W	L	W	W	L	L
Clematis alpina	L	L	L	L	L	L	L	L	L	L	L	L	L	L	L	L	L	L	L	L	L	L	L	L
Adonis vernalis	L	L	L	L	L	L	L	L	L	L	L	L	L	L	L	L	L	L	L	L	L	L	L	L
Adonis annua	W	W	W	W	W	W	W	W	W	W	W	W	W	W	W	W	W	W	W	W	W	W	W	W
Adonis flammea	L	L	W	W	W	L	L	L	W	W	W	L	L	L	W	W	W	L	L	L	W	W	W	L
Adonis aestivalis	L	L	W	W	L	L	L	L	W	W	L	L	L	L	W	W	L	L	L	L	W	W	L	L
Adonis microcarpa	W	W	W	W	W	W	W	W	W	W	W	W	W	W	W	W	W	W	W	W	W	W	W	W
Ranunculus velutinus	W	W	W	W	W	W	W	W	W	W	W	W	W	W	W	W	W	W	W	W	W	W	W	W
Ranunculus villosus	L	L	L	W	L	L	L	L	L	W	L	L	L	L	L	W	L	L	L	L	L	W	L	L
Ranunculus polyanthemos	L	L	L	L	L	L	L	L	L	L	L	L	L	L	W	L	L	L	L	L	L	L	L	L
Ranunculus repens	L	L	L	L	L	L	L	L	L	L	L	L	L	L	L	L	L	L	L	L	L	L	L	L
Ranunculus lanuginosus	L	L	L	L	L	L	L	L	L	L	L	L	L	L	L	L	L	L	L	L	L	L	L	L
Ranunculus acris	L	L	L	L	L	L	L	L	L	L	L	L	L	L	L	L	L	L	L	L	L	L	L	L
Ranunculus strigulosus	W	L	W	W	W	L	W	L	W	W	W	W	W	L	W	W	W	L	W	L	W	W	W	W
Ranunculus serbicus	W	L	W	W	L	L	W	L	W	W	L	L	W	L	W	W	L	L	W	L	W	W	L	L
Ranunculus montanus group	L	L	L	L	L	L	L	L	L	L	L	L	L	L	L	L	L	L	L	L	L	L	L	L
Ranunculus sartorianus	L	L	W	W	L	L	L	L	W	W	L	L	L	L	W	W	L	L	L	L	W	W	L	L
Ranunculus pollinensis	L	L	L	L	L	L	L	L	L	L	L	L	L	L	L	L	L	L	L	L	W	L	L	L
Ranunculus carinthiacus	L	L	L	L	L	L	L	L	W	L	L	L	L	L	W	L	L	L	L	L	W	L	L	L
Ranunculus montanus s.str.	L	L	L	L	L	L	L	L	L	L	L	L	L	L	L	L	L	L	L	L	L	L	L	L
Ranunculus pseudomontanus	W	L	L	L	L	L	W	L	L	L	L	L	W	L	L	L	L	L	W	L	L	L	L	L
Ranunculus grenieranus	L	L	L	L	L	L	L	L	L	L	L	L	L	L	L	L	L	L	L	L	L	L	L	L
Ranunculus oreophilus	L	L	L	L	L	L	L	L	L	L	L	L	L	L	L	L	L	L	L	L	L	L	L	L
Ranunculus aduncus	L	L	W	L	L	L	L	L	W	L	L	L	L	L	W	L	L	L	L	L	W	L	L	L
Ranunculus carpaticus	L	L	L	L	L	L	L	L	L	L	L	L	L	L	L	L	L	L	L	L	L	L	L	L
Ranunculus macrophyllus	L	W	L	L	W	W	L	W	L	L	W	W	L	W	L	L	W	W	W	W	L	L	W	W
Ranunculus bulbosus	W	W	W	L	W	L	W	W	W	L	W	L	W	W	W	L	W	W	W	W	W	L	W	W
Ranunculus sardous	W	W	W	W	W	W	W	W	W	W	W	W	W	W	W	W	W	W	W	W	W	W	W	W
Ranunculus marginatus	W	W	W	W	W	W	W	W	W	W	W	W	L	W	W	W	W	W	W	W	W	W	W	W
Ranunculus trilobus	W	W	L	L	W	L	W	W	L	L	W	L	W	W	L	L	W	L	W	W	L	L	W	L
Ranunculus muricatus	W	W	W	W	W	W	W	W	W	W	W	W	W	W	W	W	W	W	W	W	W	W	W	W
Ranunculus arvensis	W	W	W	W	W	W	W	W	W	W	W	W	W	W	W	W	W	W	W	W	W	W	W	W
Ranunculus parviflorus	W	W	W	W	W	W	W	W	W	W	W	W	W	W	W	W	W	W	W	W	W	W	W	W
Ranunculus chius	W	W	W	W	W	W	W	W	W	W	W	W	W	W	W	W	W	W	W	W	W	W	W	W
Ranunculus gracilis	W	L	W	W	L	L	W	L	W	W	L	L	L	L	W	W	L	L	W	L	W	W	L	L
Ranunculus oxyspermus	W	L	L	L	L	L	W	L	L	L	L	L	W	L	L	L	L	L	W	L	L	L	L	L
Ranunculus psilostachys	L	L	W	W	L	L	L	L	W	W	W	L	L	L	W	W	L	L	L	L	W	W	W	L
Ranunculus rumelicus	W	L	W	W	W	L	W	L	W	W	W	L	W	L	W	W	L	L	W	L	W	W	L	L
Ranunculus monspeliacus	W	L	W	L	W	L	W	L	W	L	W	L	W	L	W	L	W	L	W	L	W	L	W	L
Ranunculus illyricus	W	W	W	W	W	L	W	W	W	W	W	L	W	W	W	W	L	L	W	W	W	W	W	L
Ranunculus pedatus	L	L	L	L	L	L	L	L	L	L	L	L	L	L	L	L	L	L	L	L	L	L	L	L
Ranunculus paludosus	W	W	W	L	W	W	W	W	W	L	W	W	W	W	W	L	W	W	W	W	W	L	W	W
Ranunculus millefoliatus	W	W	W	W	W	W	W	W	W	W	W	W	W	W	W	W	W	W	W	W	W	W	W	W
Ranunculus nigrescens	L	L	L	L	L	L	L	L	L	L	L	L	L	L	L	L	L	L	L	L	L	L	W	L
Ranunculus incomparabilis	W	L	W	W	W	L	W	L	W	W	W	L	W	L	W	W	W	L	W	L	W	W	W	L
Ranunculus sprunerianus	L	L	W	W	W	L	L	L	W	W	W	L	L	L	W	W	L	L	L	L	W	W	W	L
Ranunculus olissiponesis	L	L	L	L	L	L	L	L	L	L	L	L	L	L	L	L	L	L	L	L	L	L	L	L
Ranunculus auricomus group	L	L	L	L	L	L	L	L	L	L	L	L	L	L	L	L	L	L	L	L	L	L	L	L
Ranunculus cassubicus s.lat.	L	L	L	L	L	L	L	L	L	L	L	L	L	L	L	L	L	L	L	L	L	L	L	L
Ranunculus fallax s.lat.	L	L	L	L	L	L	L	L	L	L	L	L	L	L	L	L	L	L	L	L	L	L	L	L
Ranunculus cassubico-auricom	L	L	W	W	L	L	L	L	W	W	L	L	L	L	W	W	L	L	L	L	W	W	L	L
Ranunculus fallax	L	L	L	L	L	L	L	L	L	L	L	L	L	L	L	L	L	L	L	L	L	L	L	L
Ranunculus monophyllus s.lat	L	L	L	L	L	L	L	L	L	L	L	L	L	L	L	L	L	L	L	L	L	L	L	L
Ranunculus auricomus s.lat.	L	L	L	L	L	L	L	L	L	L	L	L	L	L	L	L	L	L	L	L	L	L	L	L
Ranunculus puberulus	W	L	L	L	L	L	W	L	L	L	L	L	W	L	L	L	L	L	W	L	L	L	L	L
Ranunculus pygmaeus	L	L	L	L	L	L	L	L	L	L	L	L	L	L	L	L	L	L	L	L	L	L	L	L
Ranunculus nivalis	L	L	L	L	L	L	L	L	L	L	L	L	L	L	L	L	L	L	L	L	L	L	L	L
Ranunculus hyperboreus	L	L	L	L	L	L	L	L	L	L	L	L	L	L	L	L	L	L	L	L	L	L	L	L
Ranunculus sceleratus	W	W	L	L	L	L	W	W	L	L	L	L	W	W	L	L	L	L	W	W	L	L	L	L
Ranunculus lapponicus	L	L	L	L	L	L	L	L	L	L	L	L	L	L	L	L	L	L	L	L	L	L	L	L
Ranunculus ficaria	W	W	W	W	W	W	W	W	W	W	W	W	W	W	W	W	W	W	W	W	W	W	W	W
Ranunculus bullatus	W	W	W	W	W	W	W	W	W	W	W	W	W	W	W	W	W	W	W	W	W	W	W	W
Ranunculus thora	W	L	W	L	W	L	W	L	W	L	W	L	W	L	W	L	W	L	W	L	W	L	W	L
Ranunculus hybridus	L	L	L	L	L	L	L	L	L	L	L	L	L	L	L	L	L	L	L	L	L	L	L	L
Ranunculus brevifolius	L	L	W	W	W	L	L	L	W	W	W	L	L	L	W	W	W	L	L	L	W	W	W	L
Ranunculus alpestris	L	L	L	L	L	L	L	L	L	L	L	L	L	L	L	L	L	L	L	L	L	L	L	L
Ranunculus crenatus	L	L	L	L	L	L	L	L	W	L	L	L	L	L	L	L	L	L	L	L	L	L	L	L
Ranunculus aconitifolius	L	L	L	L	L	L	L	L	L	L	L	L	L	L	L	L	L	L	L	L	L	L	L	L
Ranunculus platanifolius	L	L	L	L	L	L	L	L	L	L	L	L	L	L	L	L	L	L	L	L	L	L	L	L
Ranunculus seguieri	L	L	L	L	L	L	L	L	L	L	L	L	L	L	L	L	L	L	L	L	L	L	L	L
Ranunculus glacialis	L	L	L	L	L	L	L	L	L	L	L	L	L	L	L	L	L	L	L	L	L	L	L	L
Ranunculus flammula	W	W	L	L	L	L	W	W	L	L	L	L	W	W	L	L	L	L	W	W	L	L	L	L
Ranunculus reptans	L	L	L	L	L	L	L	L	L	L	L	L	L	L	L	L	L	L	L	L	L	L	L	L
Ranunculus lingua	L	W	L	L	L	L	L	W	L	L	L	L	L	W	L	L	L	L	L	W	L	L	L	L
Ranunculus ophioglossifolius	W	W	W	W	W	W	W	W	W	W	W	W	W	W	W	W	W	W	W	W	W	W	W	W
Ranunculus fontanus	W	L	W	L	L	L	W	L	W	L	W	L	W	L	W	L	W	L	W	L	W	W	W	L
Ranunculus longipes	L	L	L	L	L	L	L	L	L	L	L	L	L	L	L	L	L	L	L	L	L	L	L	L
Ranunculus lateriflorus	W	L	W	L	L	L	W	L	W	L	L	L	W	L	W	L	L	L	W	L	L	L	L	L
Ranunculus nodiflorus	W	L	L	L	L	L	W	L	L	L	L	L	W	L	L	L	L	L	W	L	L	L	L	L
Ranunculus polyphyllus	L	L	L	L	L	L	L	L	L	L	L	L	L	L	L	L	L	L	L	L	L	L	L	L
Ranunculus pyrenaeus	L	L	L	L	L	L	L	L	L	L	L	L	L	L	L	L	L	L	L	L	L	L	L	L
Ranunculus gramineus	L	L	L	L	L	L	W	L	L	L	L	L	W	L	L	L	L	L	L	L	L	L	L	L
Ranunculus parnassiifolius	L	L	L	L	L	L	L	L	L	L	L	L	L	L	L	L	L	L	L	L	L	L	L	L
Ranunculus amplexicaulis	L	L	L	L	L	L	L	L	L	L	L	L	L	L	L	L	L	L	L	L	L	L	L	L
Ranunculus hederaceus	W	W	L	L	L	L	W	W	L	L	L	L	W	W	L	L	L	L	W	W	L	L	L	L
Ranunculus omiophyllus	W	W	L	L	L	L	W	W	W	L	W	L	W	W	W	L	W	L	W	W	W	L	W	L
Ranunculus ololeucos	W	W	L	L	L	L	W	W	W	L	W	L	W	W	W	L	W	L	W	W	W	L	W	L
Ranunculus tripartitus	W	W	W	L	W	L	W	W	W	L	W	L	W	W	W	L	W	W	W	W	W	L	W	W
Ranunculus peltatus	L	L	L	L	L	L	L	L	L	L	L	L	L	L	L	L	L	L	L	L	L	L	L	L
Ranunculus penicillatus	W	W	L	L	W	L	W	W	W	L	W	L	W	W	W	L	W	L	W	W	W	L	W	L
Ranunculus aquatilis	W	W	W	L	L	L	W	W	W	W	L	L	W	W	W	W	W	W	W	W	W	W	W	L
Ranunculus trichophyllus	W	L	L	L	L	L	W	L	L	L	L	L	L	L	L	L	L	L	W	L	L	L	L	L
Ranunculus rionii	L	L	W	W	W	W	L	L	W	W	W	W	L	L	W	W	W	W	L	L	W	W	W	W
Ranunculus circinatus	W	W	L	L	L	L	W	W	L	L	L	L	W	W	L	L	L	L	W	W	L	L	L	L
Ranunculus fluitans	W	W	L	L	L	L	W	W	L	L	L	L	W	W	L	L	L	L	W	W	L	L	L	L
Ceratocephalus falcatus	L	L	L	L	L	L	L	L	L	L	L	L	L	L	L	L	L	L	L	L	L	L	L	L
Ceratocephalus testiculatus	L	L	L	L	L	L	L	L	L	L	L	L	L	L	L	L	L	L	L	L	L	L	L	L
Myosurus minimus	L	L	L	L	L	L	L	L	L	L	L	L	L	L	L	L	L	L	L	L	L	L	L	L
Aquilegia vulgaris	L	L	L	L	L	L	L	L	L	L	L	L	L	L	L	L	L	L	L	L	L	L	L	L
Aquilegia einseleana	L	L	L	L	L	L	L	L	L	L	L	L	L	L	L	L	L	L	L	L	L	L	L	L
Aquilegia pyrenaica	L	L	L	L	L	L	L	L	L	L	L	L	L	L	L	L	L	L	L	L	L	L	L	L
Aquilegia alpina	L	L	L	L	L	L	L	L	L	L	L	L	L	L	L	L	L	L	L	L	L	L	L	L
Thalictrum aquilegiifolium	L	L	L	L	L	L	L	L	L	L	L	L	L	L	L	L	L	L	L	L	L	L	L	L
Thalictrum tuberosum	W	L	L	L	L	L	W	L	L	L	L	L	W	L	L	L	L	L	W	L	L	L	L	L
Thalictrum alpinum	L	L	L	L	L	L	L	L	L	L	L	L	L	L	L	L	L	L	L	L	L	L	L	L
Thalictrum foetidum	L	L	L	L	L	L	L	L	L	L	L	L	L	L	L	L	L	L	L	L	L	L	L	L
Thalictrum minus	L	L	L	L	L	L	L	L	L	L	L	L	L	L	L	L	L	L	L	L	L	L	L	L
Thalictrum simplex	L	L	L	L	L	L	L	L	L	L	L	L	L	L	L	L	L	L	L	L	L	L	L	L
Thalictrum morisonii	W	W	W	W	W	W	W	W	W	W	W	W	W	W	W	W	W	W	W	W	W	W	W	W
Thalictrum lucidum	L	L	W	W	L	L	L	L	W	W	L	L	L	L	W	W	L	L	L	L	W	W	L	L
Thalictrum flavum	W	L	W	L	L	L	W	L	W	L	L	L	W	L	W	L	L	L	W	L	W	L	L	L
Thalictrum speciosissimum	L	L	L	L	L	L	L	L	L	L	L	L	L	L	L	L	L	L	L	L	L	L	L	L
Paeonia tenuifolia	W	W	W	W	W	W	W	W	W	W	W	W	W	W	W	W	W	W	W	W	W	W	W	W
Paeonia peregrina	W	W	W	W	W	W	W	W	W	W	W	W	W	W	W	W	W	W	W	W	W	W	W	W
Paeonia officinalis	L	L	W	L	L	L	L	L	W	L	L	L	L	L	W	L	W	L	L	L	W	L	W	L
Paeonia broteroi	L	L	L	L	L	L	L	L	L	L	L	L	W	L	L	L	L	L	W	L	L	L	L	L
Paeonia mascula	W	L	W	W	W	W	W	L	W	W	W	W	W	W	W	W	W	W	W	W	W	W	W	W
Leontice leontopetalum	W	L	W	W	W	L	W	L	W	W	W	L	W	L	W	W	L	L	W	L	W	W	W	L
Epimedium alpinum	W	W	W	L	W	L	W	W	W	W	W	L	W	W	W	W	W	L	W	W	W	W	W	W
Berberis vulgaris	L	L	L	L	L	L	L	L	L	L	L	L	L	L	L	L	L	L	L	L	L	L	L	L
Berberis cretica	L	L	W	L	L	L	L	L	W	L	L	L	L	L	L	L	L	L	L	L	L	L	L	L
Laurus nobilis	W	W	W	W	W	W	W	W	W	W	W	W	W	W	W	W	W	W	W	W	W	W	W	W
Papaver somniferum	W	W	W	L	W	W	W	W	W	L	W	W	W	W	W	L	W	W	W	W	W	L	W	W
Papaver rhoeas	W	W	W	W	W	W	W	W	W	W	W	W	W	W	W	W	W	W	W	W	W	W	W	W
Papaver dubium	W	W	L	L	L	L	W	W	L	L	L	L	W	W	L	L	L	L	W	W	L	L	L	L
Papaver pinnatifidum	W	W	W	W	W	W	W	W	W	W	W	W	W	W	W	W	W	W	W	W	W	W	W	W
Papaver argemone	W	L	L	L	L	L	W	L	L	L	L	L	W	L	L	L	L	L	W	L	L	L	L	L
Papaver apulum	W	W	W	W	W	W	W	W	W	W	W	W	W	W	W	W	W	W	W	W	W	W	W	W
Papaver hybridum	W	W	W	W	W	W	W	W	W	W	W	W	W	W	W	W	W	W	W	W	W	W	W	W
Papaver croceum	L	L	L	L	L	L	L	L	L	L	L	L	L	L	L	L	L	L	L	L	L	L	L	L
Papaver alpinum	L	L	L	L	L	L	L	L	L	L	L	L	L	L	L	L	L	L	L	L	L	L	L	L
Papaver radicatum	L	L	L	L	L	L	L	L	L	L	L	L	L	L	L	L	L	L	L	L	L	L	L	L
Meconopsis cambrica	L	L	L	L	L	L	L	L	L	L	L	L	L	L	L	L	L	L	L	L	L	L	L	L
Roemeria hybrida	W	W	L	L	L	L	W	W	L	L	L	L	W	W	L	L	L	L	W	W	L	L	L	L
Glaucium flavum	W	W	W	W	W	W	W	W	W	W	W	W	W	W	W	W	W	W	W	W	W	W	W	W
Glaucium corniculatum	W	W	W	W	W	W	W	W	W	W	W	W	W	W	W	W	L	L	W	W	W	W	L	L
Chelidonium majus	L	W	L	L	L	L	L	W	L	L	L	L	L	W	L	L	L	L	L	W	L	L	L	L
Hypecoum procumbens	W	W	W	W	W	W	W	W	W	W	W	W	W	W	W	W	W	W	W	W	W	W	W	W
Hypecoum pseudograndiflorum	W	W	W	W	W	W	W	W	W	W	W	W	W	W	W	W	W	W	W	W	W	W	W	W
Hypecoum imberbe	W	W	L	L	L	L	W	W	L	L	L	L	W	W	L	L	L	L	W	W	L	L	L	L
Hypecoum torulosum	W	W	L	L	L	L	W	W	L	L	L	L	W	W	L	L	L	L	W	W	L	L	L	L
Hypecoum pendulum	W	W	L	L	L	L	W	W	L	L	L	L	W	W	L	L	L	L	L	L	L	L	L	L
Corydalis capnoides	L	L	L	L	L	L	L	L	L	L	L	L	L	L	L	L	L	L	L	L	L	L	L	L
Corydalis nobilis	L	L	L	L	L	L	L	L	L	L	L	L	L	L	L	L	L	L	L	L	L	L	L	L
Corydalis cava	L	L	W	W	L	L	L	L	W	W	L	L	L	L	W	W	L	L	L	L	W	W	L	L
Corydalis intermedia	L	L	L	L	L	L	L	L	L	L	L	L	L	L	L	L	L	L	L	L	L	L	L	L
Corydalis pumila	L	L	L	L	L	L	L	L	L	L	L	L	L	L	L	L	L	L	L	L	L	L	L	L
Corydalis solida	L	L	W	W	L	L	L	L	W	W	W	L	L	L	W	W	W	W	L	L	W	W	W	W
Pseudofumaria lutea	W	W	L	L	L	L	W	W	L	L	L	L	W	W	L	L	L	L	W	W	L	L	L	L
Pseudofumaria alba	W	W	W	W	W	W	W	W	W	W	W	W	W	W	W	W	W	W	W	W	W	W	W	W
Sarcocapnos enneaphylla	W	W	L	L	L	L	W	W	L	L	L	L	W	W	L	L	L	L	W	L	L	L	L	L
Ceratocapnos claviculata	W	W	L	L	L	L	W	W	L	L	L	L	W	W	L	L	L	L	W	W	L	L	L	L
Platycapnos spicatus	W	L	L	L	L	L	W	L	L	L	L	L	W	L	L	L	L	L	W	L	L	L	L	L
Platycapnos tenuilobus	W	W	W	W	L	L	W	W	W	W	L	L	W	W	W	W	L	L	W	W	W	W	L	L
Fumaria agraria	W	W	W	W	W	W	W	W	W	W	W	W	W	W	W	W	W	W	W	W	W	W	W	W
Fumaria barnolae	W	W	W	L	W	L	W	L	W	L	W	L	W	L	W	L	W	L	W	L	W	L	W	L
Fumaria gaillardotii	W	W	W	W	W	W	W	W	W	W	W	W	W	W	W	W	W	W	W	W	W	W	W	W
Fumaria judaica	W	W	W	W	W	W	W	W	W	W	W	W	W	W	W	W	W	W	W	W	W	W	W	W
Fumaria macrocarpa	W	W	W	W	W	W	W	W	W	W	W	W	W	W	W	W	W	W	W	W	W	W	W	W
Fumaria capreolata	W	W	W	W	W	W	W	W	W	W	W	W	W	W	W	W	W	W	W	W	W	W	W	W
Fumaria flabellata	W	W	W	W	W	W	W	W	W	W	W	W	W	W	W	W	W	W	W	W	W	W	W	W
Fumaria bicolor	W	W	W	L	W	W	W	W	W	L	W	W	W	W	W	L	W	W	W	W	W	L	W	W
Fumaria bastardii	W	W	W	L	W	W	W	W	W	W	W	W	W	W	W	W	W	W	W	W	W	W	W	W
Fumaria sepium	W	W	W	W	W	W	W	W	W	W	W	W	W	W	W	W	W	W	W	W	W	W	W	W
Fumaria muralis	W	W	L	L	W	L	W	W	L	L	W	L	W	W	L	L	W	L	W	W	W	L	W	L
Fumaria purpurea	W	W	L	L	L	L	W	W	L	L	L	L	W	W	L	L	L	L	W	W	L	L	L	L
Fumaria reuteri	W	L	W	L	L	L	W	L	W	L	L	L	W	L	W	L	W	L	W	L	W	L	W	L
Fumaria petteri	W	W	W	W	W	W	W	W	W	W	W	W	W	W	W	W	W	W	W	W	W	W	W	W
Fumaria kralikii	W	W	W	W	W	W	W	W	W	W	W	W	W	W	W	W	W	W	W	W	W	W	W	W
Fumaria faurei	W	W	W	W	W	W	W	W	W	W	W	W	W	W	W	W	W	W	W	W	W	W	W	W
Fumaria densiflora	W	W	W	W	W	W	W	W	W	W	W	W	W	W	W	W	W	W	W	W	W	W	W	W
Fumaria rostellata	W	L	W	W	L	L	W	L	W	W	L	L	L	L	W	W	L	L	L	L	W	W	L	L
Fumaria officinalis	L	W	L	L	L	L	L	W	L	L	L	L	L	W	L	L	L	L	L	W	L	L	L	L
Fumaria schleicheri	L	L	L	L	L	L	L	L	L	L	L	L	L	L	L	L	L	L	L	L	L	L	L	L
Fumaria vaillantii	L	L	W	W	L	L	L	L	W	W	W	L	L	L	W	W	W	L	L	L	W	W	W	L
Fumaria parviflora	W	W	W	W	W	W	W	W	W	W	W	W	W	W	W	W	W	W	W	W	W	W	W	W
Capparis spinosa	W	W	W	W	W	W	W	W	W	W	W	W	W	W	W	W	W	W	W	W	W	W	W	W
Capparis ovata	W	W	W	W	W	W	W	W	W	W	W	W	W	W	W	W	W	W	W	W	W	W	W	W
Cleome violacea	W	W	L	L	L	W	W	W	L	L	L	W	W	W	L	L	L	W	W	W	L	L	W	W
Sisymbrium supinum	L	L	L	L	L	L	L	L	L	L	L	L	L	L	L	L	L	L	L	L	L	L	L	L
Sisymbrium strictissimum	L	L	L	L	L	L	L	L	L	L	L	L	L	L	L	L	L	L	L	L	L	L	L	L
Sisymbrium irio	W	W	W	W	W	W	W	W	W	W	W	W	W	W	W	W	W	W	W	W	W	L	W	L
Sisymbrium loeselii	L	L	L	L	L	L	L	L	L	L	L	L	L	L	L	L	L	L	L	L	L	L	L	L
Sisymbrium polymorphum	L	L	L	L	L	L	L	L	L	L	L	L	L	L	L	L	L	L	L	L	L	L	L	L
Sisymbrium volgense	L	L	L	L	L	L	L	L	L	L	L	L	L	L	L	L	L	L	L	L	L	L	L	L
Sisymbrium austriacum	L	L	L	L	L	L	L	L	L	L	L	L	L	L	L	L	L	L	L	L	L	L	L	L
Sisymbrium crassifolium	W	L	L	L	L	L	W	L	L	L	L	L	W	L	L	L	L	L	W	L	L	L	L	L
Sisymbrium altissimum	L	L	L	L	L	L	L	L	L	L	L	L	L	L	L	L	L	L	L	L	L	L	L	L
Sisymbrium orientale	W	W	L	W	W	L	W	W	L	W	W	L	W	W	L	L	L	L	W	W	L	L	L	L
Sisymbrium macroloma	W	L	L	L	L	L	W	L	L	L	L	L	W	L	L	L	L	L	W	L	L	L	L	L
Sisymbrium polyceratium	W	W	W	W	W	W	W	W	W	W	W	W	W	W	W	W	W	W	W	W	W	W	W	W
Sisymbrium runcinatum	L	W	L	L	L	L	L	W	L	L	L	L	L	W	L	L	L	L	L	W	L	L	L	L
Sisymbrium erysimoides	L	L	L	L	L	L	L	L	L	L	L	L	L	L	L	L	L	L	L	L	L	L	L	L
Sisymbrium officinale	L	W	L	L	L	L	L	W	L	L	L	L	L	W	L	L	W	L	L	W	L	L	W	L
Murbeckiella pinnatifida	L	L	L	L	L	L	L	L	L	L	L	L	L	L	L	L	L	L	L	L	L	L	L	L
Murbeckiella boryi	L	L	L	L	L	L	L	L	L	L	L	L	L	L	L	L	L	L	L	L	L	L	L	L
Descurainia sophia	L	L	L	L	L	L	L	L	L	L	L	L	L	L	L	L	L	L	L	L	L	L	L	L
Hugueninia tanacetifolia	L	L	W	L	L	L	L	L	W	L	L	L	L	L	W	L	W	L	L	L	W	L	L	L
Alliaria petiolata	W	W	L	L	L	L	W	W	W	L	L	L	W	W	W	L	W	L	W	W	L	L	L	L
Arabidopsis thaliana	W	W	L	L	L	L	W	W	L	L	L	L	W	W	L	L	L	L	W	W	L	L	L	L
Arabidopsis suecica	L	L	W	L	W	L	L	L	W	L	W	L	W	L	W	L	W	L	W	L	W	L	W	L
Braya linearis	L	L	L	L	L	L	L	L	L	L	L	L	L	L	L	L	L	L	L	L	L	L	L	L
Myagrum perfoliatum	W	W	W	W	W	W	W	W	W	W	W	W	W	W	W	W	W	W	W	W	W	W	W	W
Isatis tinctoria	L	L	W	L	L	L	L	L	L	L	L	L	L	L	L	L	L	L	L	L	L	L	L	L
Bunias erucago	W	W	W	W	W	W	W	W	W	W	W	W	W	W	W	W	W	W	W	W	W	W	W	W
Bunias orientalis	L	L	L	L	L	L	L	L	L	L	L	L	L	L	L	L	L	L	L	L	L	L	L	L
Erysimum cheiri	W	W	W	L	W	L	W	W	W	L	W	L	W	W	W	L	W	L	W	W	W	L	W	L
Erysimum sylvestre	L	L	W	W	W	L	L	L	W	W	W	L	L	L	W	W	W	L	W	L	W	W	W	W
Erysimum rhaeticum	L	L	L	L	L	L	L	L	L	L	L	L	L	L	L	L	L	L	L	L	L	L	L	L
Erysimum pseudorhaeticum	W	W	W	W	W	L	W	W	W	W	W	W	W	W	W	W	W	W	W	W	W	W	W	W
Erysimum nevadense	L	L	L	L	L	L	W	L	L	L	L	L	W	L	L	L	L	L	L	L	L	L	L	L
Erysimum linariifolium	W	W	W	W	W	W	W	W	W	W	W	W	W	W	W	W	W	W	W	W	W	W	W	W
Erysimum pusillum	L	L	W	W	W	L	L	L	W	W	W	L	L	L	W	W	W	L	L	L	W	W	W	L
Erysimum comatum	L	L	W	L	L	L	L	L	W	L	L	L	L	L	W	L	L	L	L	L	W	L	L	L
Erysimum duriaei	L	L	L	L	L	L	L	L	L	L	L	L	L	L	L	L	L	L	L	L	L	L	L	L
Erysimum linifolium	L	L	L	L	L	L	L	L	L	L	L	L	L	L	L	L	L	L	L	L	L	L	L	L
Erysimum lagascae	W	W	W	W	W	L	W	W	W	W	W	W	W	W	W	W	W	W	W	W	W	W	W	L
Erysimum diffusum	L	L	W	W	L	L	L	L	W	W	L	L	L	L	W	W	L	L	L	L	W	W	L	L
Erysimum crepidifolium	L	L	L	L	L	L	L	L	L	L	L	L	L	L	L	L	L	L	L	L	L	L	L	L
Erysimum odoratum	L	L	W	L	L	L	L	L	W	L	L	L	L	L	W	L	L	L	L	L	W	L	L	L
Erysimum witmannii	L	L	L	L	L	L	L	L	L	L	L	L	L	L	L	L	L	L	L	L	L	L	L	L
Erysimum carniolicum	W	W	W	W	L	L	W	W	W	W	W	L	W	W	W	W	W	L	W	W	W	W	W	L
Erysimum strictum	L	L	L	L	L	L	L	L	L	L	L	L	L	L	L	L	L	L	L	L	L	L	L	L
Erysimum marschallianum	L	L	L	L	L	L	L	L	L	L	L	L	L	L	L	L	L	L	L	L	L	L	L	L
Erysimum virgatum	L	L	L	L	L	L	L	L	L	L	L	L	L	L	L	L	L	L	L	L	L	L	L	L
Erysimum cuspidatum	W	W	W	W	W	L	W	W	W	W	W	W	W	W	W	W	L	L	W	W	W	W	W	W
Erysimum repandum	L	L	W	W	L	L	L	L	W	W	L	L	L	L	W	W	L	L	L	L	W	W	L	L
Erysimum incanum	W	L	L	L	L	L	W	W	L	L	L	L	W	L	L	L	L	L	W	L	L	L	L	L
Erysimum cheiranthoides	L	L	L	L	L	L	L	L	L	L	L	L	L	L	L	L	L	L	L	L	L	L	L	L
Syrenia cana	W	W	L	L	L	L	W	W	L	L	L	L	W	L	L	L	L	L	W	L	L	L	L	L
Hesperis tristis	L	L	L	L	L	L	L	L	L	W	L	L	L	L	L	L	L	L	L	L	L	L	L	L
Hesperis laciniata	W	L	W	W	W	L	W	L	W	W	W	L	W	L	W	W	W	L	W	L	W	W	W	L
Hesperis matronalis	L	L	L	L	L	L	L	L	L	L	L	L	L	L	L	L	L	L	L	L	L	L	L	L
Hesperis sylvestris	W	W	W	W	L	L	W	W	W	W	W	L	W	L	W	W	L	L	W	L	W	W	W	L
Hesperis dinarica	W	W	W	W	L	L	W	W	W	W	W	L	W	W	W	W	L	L	W	W	W	W	W	L
Malcolmia littorea	W	W	L	L	W	W	W	W	L	L	W	W	W	W	L	W	W	W	W	W	L	W	W	W
Malcolmia triloba	L	L	L	L	L	L	L	L	L	L	L	L	W	L	L	L	L	L	L	L	L	L	L	L
Malcolmia ramosissima	L	W	L	L	W	W	L	W	L	L	W	W	W	W	L	L	W	W	W	W	L	L	W	W
Malcolmia africana	W	W	L	L	L	L	W	W	L	L	L	L	W	W	L	L	L	L	W	W	L	L	L	L
Malcolmia maritima	W	W	W	W	W	W	W	W	W	W	W	W	W	W	W	W	W	W	W	W	W	W	W	W
Malcolmia flexuosa	W	W	W	W	W	W	W	W	W	W	W	W	W	W	W	W	W	W	W	W	W	W	W	W
Malcolmia graeca	L	L	W	W	W	L	L	L	W	W	W	L	L	L	W	W	L	L	L	L	W	W	W	L
Malcolmia orsiniana	W	W	W	W	W	W	W	W	W	W	W	W	W	W	W	W	W	W	W	W	W	W	W	W
Malcolmia chia	W	W	W	W	W	W	W	W	W	W	W	W	W	W	W	W	W	W	W	W	W	W	W	W
Maresia nana	W	W	W	W	W	W	W	W	W	W	W	W	W	W	W	W	W	W	W	W	W	W	W	W
Matthiola incana	W	W	W	W	W	W	W	W	W	W	W	W	W	W	W	W	W	W	W	W	W	W	W	W
Matthiola sinuata	W	W	W	W	W	W	W	W	W	W	W	W	W	W	W	W	W	W	W	W	W	W	W	W
Matthiola fruticulosa	L	L	L	L	L	L	L	L	L	L	L	L	L	L	L	L	L	L	L	L	L	L	L	L
Matthiola tricuspidata	W	W	W	W	W	W	W	W	W	W	W	W	W	W	W	W	W	W	W	W	W	W	W	W
Chorispora tenella	L	L	L	W	L	L	L	L	L	W	L	L	L	L	L	W	L	L	L	L	L	W	L	L
Euclidium syriacum	L	L	L	L	L	L	L	L	L	L	L	L	L	L	L	L	L	L	L	L	L	L	L	L
Barbarea vulgaris	W	L	W	L	L	L	W	L	W	L	L	L	W	L	W	L	W	L	W	L	W	L	W	L
Barbarea stricta	L	L	L	L	L	L	L	L	L	L	L	L	L	L	L	L	L	L	L	L	L	L	L	L
Barbarea verna	W	W	W	L	W	L	W	W	W	L	W	L	W	W	W	L	W	L	W	W	W	L	W	L
Barbarea intermedia	W	W	L	L	L	L	W	W	L	L	L	L	W	W	L	L	L	L	W	W	L	L	L	L
Barbarea bracteosa	L	L	W	W	L	L	L	L	W	W	L	L	L	L	W	W	L	L	L	L	W	W	L	L
Barbarea balcana	W	L	W	W	L	L	W	L	W	W	W	L	W	L	W	W	W	L	W	L	W	W	W	L
Sisymbrella aspera	L	L	L	L	L	L	L	L	L	L	L	L	L	L	L	L	L	L	L	L	L	L	L	L
Rorippa austriaca	L	L	W	W	L	L	L	L	W	W	L	L	L	L	W	W	L	L	L	L	W	W	L	W
Rorippa amphibia	W	W	W	W	L	L	W	W	W	W	W	L	W	W	W	W	W	L	W	W	W	W	W	L
Rorippa sylvestris	L	W	W	W	L	L	L	W	W	W	L	L	L	W	W	W	L	W	L	W	W	W	L	W
Rorippa prolifera	W	W	W	W	W	W	W	W	W	W	W	W	W	W	W	W	L	W	W	W	W	W	W	W
Rorippa islandica	W	L	L	L	L	L	W	L	L	L	L	L	W	L	L	L	L	L	W	L	L	L	L	L
Rorippa palustris	L	L	L	L	L	L	L	L	L	L	L	L	L	L	L	L	L	L	L	L	L	L	L	L
Rorippa pyrenaica	W	L	W	L	L	L	W	L	W	L	W	L	W	L	W	L	W	L	W	L	W	L	W	L
Rorippa lippizensis	W	W	W	W	W	W	W	W	W	W	W	W	W	W	W	W	W	W	W	W	W	W	W	W
Rorippa nasturtium-aquaticum	W	W	W	W	W	W	W	W	W	W	W	W	W	W	W	W	W	W	W	W	W	W	W	W
Rorippa microphylla	W	W	L	L	L	L	W	W	L	L	L	L	W	W	L	L	L	L	W	W	L	L	L	L
Armoracia rusticana	L	L	L	L	L	L	L	L	L	L	L	L	L	L	L	L	L	L	L	L	L	L	L	L
Armoracia macrocarpa	L	L	L	L	L	L	L	L	L	L	L	L	L	L	L	L	L	L	L	L	L	L	L	L
Cardamine bulbifera	L	L	W	L	L	L	L	L	L	L	L	L	L	L	L	L	L	L	L	L	L	L	L	L
Cardamine heptaphylla	L	L	W	L	L	L	L	L	W	L	L	L	L	L	W	L	L	L	L	L	W	L	L	L
Cardamine pentaphyllos	L	L	L	L	L	L	L	L	L	L	L	L	L	L	L	L	L	L	L	L	L	L	L	L
Cardamine kitaibelii	W	L	W	W	W	L	W	L	W	W	W	L	W	L	W	W	W	L	W	W	W	W	W	L
Cardamine enneaphyllos	L	L	W	L	L	L	L	L	W	L	L	L	L	L	W	L	L	L	L	L	W	L	L	L
Cardamine glanduligera	L	L	W	L	L	L	L	L	W	L	L	L	L	L	W	L	L	L	L	L	W	L	L	L
Cardamine waldsteinii	L	L	L	L	L	L	L	L	W	L	L	L	L	L	L	L	L	L	L	L	W	L	L	L
Cardamine trifolia	L	L	W	L	L	L	L	L	W	L	W	L	L	L	W	L	W	L	L	L	W	L	W	L
Cardamine amara	L	L	L	L	L	L	L	L	L	L	L	L	L	L	L	L	L	L	L	L	L	L	L	L
Cardamine raphanifolia	L	L	W	L	L	L	L	L	W	L	W	L	L	L	W	L	W	L	L	L	W	L	W	L
Cardamine pratensis group	L	L	L	L	L	L	L	L	L	L	L	L	L	L	L	L	L	L	L	L	L	L	L	L
Cardamine nymanii	L	L	L	L	L	L	L	L	L	L	L	L	L	L	L	L	L	L	L	L	L	L	L	L
Cardamine pratensis	W	W	W	L	L	L	W	W	W	L	L	L	W	W	W	L	L	L	W	W	W	L	L	L
Cardamine udicola	W	W	L	L	L	L	W	W	L	L	L	L	W	W	L	L	L	L	W	W	L	L	L	L
Cardamine plumieri	L	L	L	L	L	L	L	L	L	L	L	L	L	L	L	L	L	L	L	L	L	L	L	L
Cardamine glauca	W	W	W	W	W	L	W	W	W	W	W	L	W	W	W	W	W	L	W	W	W	W	W	L
Cardamine resedifolia	L	L	L	L	L	L	L	L	L	L	L	L	L	L	L	L	L	L	L	L	L	L	L	L
Cardamine bellidifolia	L	L	L	L	L	L	L	L	L	L	L	L	L	L	L	L	L	L	L	L	L	L	L	L
Cardamine maritima	W	W	W	W	W	W	W	W	W	W	W	W	W	W	W	W	W	W	W	W	W	W	W	W
Cardamine carnosa	W	L	W	W	W	L	W	L	W	W	W	L	W	L	W	W	W	L	W	L	W	W	W	L
Cardamine graeca	W	W	W	W	W	W	W	W	W	W	W	W	W	W	W	W	W	W	W	W	W	W	W	W
Cardamine chelidonia	W	W	W	W	W	W	W	W	W	W	W	W	W	W	W	W	W	W	W	W	W	W	W	W
Cardamine parviflora	L	L	W	L	W	L	L	L	W	L	W	L	L	L	W	L	W	L	L	L	W	L	W	L
Cardamine impatiens	L	L	W	L	L	L	L	L	W	L	L	L	L	L	W	W	W	L	L	L	W	W	W	L
Cardamine flexuosa	W	W	L	L	L	L	W	W	L	L	L	L	W	W	L	L	L	L	W	W	L	L	L	L
Cardamine hirsuta	W	W	L	L	W	L	W	W	W	L	W	W	W	W	W	L	W	W	W	W	W	L	W	W
Cardaminopsis arenosa	L	L	L	L	L	L	L	L	L	L	L	L	L	L	L	L	L	L	L	L	L	L	L	L
Cardaminopsis petraea	L	L	L	L	L	L	L	L	L	L	L	L	L	L	L	L	L	L	L	L	L	L	L	L
Cardaminopsis halleri	L	L	L	L	L	L	L	L	L	L	L	L	L	L	W	L	L	L	L	L	W	L	L	L
Arabis glabra	L	L	L	L	L	L	L	L	L	L	L	L	L	L	L	L	L	L	L	L	L	L	L	L
Arabis brassica	L	L	L	L	L	L	L	L	L	L	L	L	L	L	L	L	L	L	L	L	L	L	L	L
Arabis planisiliqua	L	L	L	L	L	L	L	L	L	L	L	L	L	L	L	L	L	L	L	L	L	L	L	L
Arabis sagittata	W	W	W	W	W	L	W	W	W	W	W	L	W	W	W	W	W	W	W	W	W	W	W	W
Arabis stenocarpa	L	L	L	L	L	L	L	L	L	L	L	L	L	L	L	L	L	L	L	L	L	L	L	L
Arabis hirsuta	L	L	L	L	L	L	L	L	L	L	L	L	L	L	L	L	L	L	L	L	L	L	L	L
Arabis sudetica	L	L	W	L	L	L	L	L	W	W	L	L	L	L	W	L	L	L	L	L	W	W	L	L
Arabis ciliata	L	L	L	L	L	L	L	L	L	L	L	L	L	L	L	L	L	L	L	L	L	L	L	L
Arabis serpillifolia	W	L	W	L	L	L	W	L	W	L	L	L	W	L	W	L	L	L	W	L	W	L	L	L
Arabis collina	W	W	W	W	W	W	W	W	W	W	W	W	W	W	W	W	W	W	W	W	W	W	W	W
Arabis turrita	W	W	W	W	W	L	W	W	W	W	W	L	W	W	W	W	W	W	W	W	W	W	W	W
Arabis auriculata	L	L	W	L	L	L	L	L	W	L	L	L	L	L	W	L	L	L	L	L	W	L	L	L
Arabis nova	L	L	L	L	L	L	L	L	L	L	L	L	L	L	L	L	L	L	L	L	L	L	L	L
Arabis parvula	L	L	L	L	L	L	L	L	L	L	L	L	L	L	L	L	L	L	L	L	L	L	L	L
Arabis verna	W	W	W	W	W	W	W	W	W	W	W	W	W	W	W	W	W	W	W	W	W	W	W	W
Arabis procurrens	W	L	W	L	L	L	W	L	W	W	L	L	W	L	W	L	L	L	W	L	W	W	L	L
Arabis scopoliana	W	W	W	W	W	W	W	W	W	W	W	W	W	W	W	W	W	W	W	W	W	W	W	W
Arabis bryoides	L	L	W	L	L	L	L	L	W	W	W	L	L	L	W	W	L	L	L	L	W	W	W	L
Arabis scabra	L	L	L	L	L	L	W	L	W	L	L	L	L	L	L	L	L	L	W	L	L	L	L	L
Arabis caerulea	L	L	L	L	L	L	L	L	L	L	L	L	L	L	L	L	L	L	L	L	L	L	L	L
Arabis stellulata	L	L	L	L	L	L	L	L	L	L	L	L	L	L	L	L	L	L	L	L	L	L	L	L
Arabis pumila	L	L	L	L	L	L	L	L	L	L	L	L	L	L	L	L	L	L	L	L	L	L	L	L
Arabis soyeri	L	L	L	L	L	L	L	L	L	L	L	L	L	L	L	L	L	L	L	L	L	L	L	L
Arabis alpina	L	L	L	L	L	L	L	L	L	L	L	L	L	L	L	L	L	L	L	L	L	L	L	L
Aubrieta deltoidea	L	L	L	L	L	L	L	L	L	L	L	L	L	L	L	L	L	L	L	L	L	L	L	L
Aubrieta columnae	W	W	W	W	W	L	W	W	W	W	W	W	W	W	W	W	W	W	W	W	W	W	W	W
Aubrieta gracilis	L	L	W	W	L	L	L	L	W	W	L	L	L	L	W	W	L	L	L	L	W	W	L	L
Lunaria rediviva	L	L	L	L	L	L	L	L	L	L	L	L	L	L	L	L	L	L	L	L	L	L	L	L
Lunaria annua	W	L	L	L	L	L	W	L	L	L	W	L	W	L	L	L	W	L	W	L	L	L	W	L
Peltaria alliacea	W	W	W	W	W	W	W	W	W	W	W	W	W	W	W	W	W	W	W	W	W	W	W	W
Alyssoides utriculata	W	W	W	W	W	W	W	W	W	W	W	W	W	W	W	W	W	W	W	W	W	W	W	W
Alyssum lapeyrousianum	W	L	L	L	L	L	W	L	L	L	L	L	W	L	L	L	L	L	W	L	L	L	L	L
Alyssum spinosum	L	L	L	L	L	L	L	L	L	L	L	L	L	L	L	L	L	L	L	L	L	L	L	L
Alyssum linifolium	W	W	L	L	L	L	W	W	L	L	L	L	W	W	L	L	L	L	W	W	L	L	L	L
Alyssum alyssoides	L	L	W	L	L	L	L	L	L	L	L	L	L	L	L	L	L	L	L	L	L	L	L	L
Alyssum granatense	L	L	L	L	L	L	L	L	L	L	L	L	L	L	L	L	L	L	L	L	L	L	L	L
Alyssum turkestanicum	W	W	W	W	L	L	W	W	W	W	L	L	W	W	W	W	L	L	W	W	W	W	L	L
Alyssum foliosum	L	L	W	W	L	L	L	L	W	W	L	L	L	L	W	W	L	L	L	L	W	W	L	L
Alyssum minutum	L	L	W	W	L	L	L	L	W	W	L	L	L	L	W	W	L	L	L	L	W	W	L	L
Alyssum umbellatum	W	W	W	W	W	W	W	W	W	W	W	W	W	W	W	W	L	L	W	W	W	W	W	W
Alyssum campestre	W	W	W	W	W	W	W	W	W	W	W	W	W	W	W	W	W	W	W	W	W	W	W	W
Alyssum siculum	W	L	W	W	W	L	W	L	W	W	W	L	W	L	W	W	W	L	W	L	W	W	W	L
Alyssum hirsutum	L	L	L	L	L	L	L	L	L	L	L	L	L	L	L	L	L	L	L	L	L	L	L	L
Alyssum repens	L	L	W	W	L	L	L	L	W	W	L	L	L	L	W	W	L	L	L	L	W	W	L	L
Alyssum scardicum	W	L	W	W	W	L	W	L	W	W	W	L	W	L	W	W	W	L	W	L	W	W	W	L
Alyssum montanum	L	L	W	W	W	L	L	L	W	W	L	L	L	L	W	L	L	L	L	L	W	L	L	L
Alyssum diffusum	W	L	L	L	L	L	W	L	L	L	L	L	W	L	L	L	L	L	W	L	L	L	L	L
Alyssum murale	W	W	W	W	W	W	W	W	W	W	W	W	W	W	W	W	W	W	W	W	W	W	W	W
Alyssum bertolonii	L	W	W	W	L	L	L	W	W	W	L	W	L	W	W	W	W	W	L	W	W	W	W	W
Alyssum corymbosoides	L	W	W	W	L	L	L	W	W	W	L	L	L	W	W	W	L	L	L	W	W	W	L	L
Alyssum obtusifolium	W	L	W	L	W	L	L	L	W	L	W	L	L	L	W	L	L	L	L	L	W	L	L	L
Alyssum tortuosum	L	L	L	L	L	L	L	L	L	L	L	L	L	L	L	L	L	L	L	L	L	L	L	L
Alyssum serpyllifolium	L	L	L	L	L	L	L	L	L	L	L	L	L	L	L	L	L	L	L	L	L	L	L	L
Fibigia clypeata	L	L	W	W	L	L	L	L	W	W	W	L	L	L	W	W	W	L	L	L	W	W	W	L
Berteroa obliqua	W	W	W	W	W	W	W	W	W	W	W	W	W	W	W	W	W	W	W	W	W	W	W	W
Berteroa mutabilis	W	W	W	W	W	W	W	W	W	W	W	W	W	W	W	W	W	W	W	W	W	W	W	W
Berteroa incana	L	L	L	L	L	L	L	L	L	L	L	L	L	L	L	L	L	L	L	L	L	L	L	L
Aurinia corymbosa	L	L	W	W	L	L	L	L	W	W	L	L	L	L	W	W	L	L	L	L	W	W	W	L
Aurinia petraea	L	W	W	W	W	W	L	W	W	W	W	W	L	W	W	W	W	W	L	W	W	W	W	W
Aurinia saxatilis	L	L	W	W	L	L	L	L	W	W	L	L	L	L	W	W	L	L	L	L	W	W	L	L
Aurinia sinuata	W	W	W	W	W	W	W	W	W	W	W	W	W	W	W	W	W	W	W	W	W	W	W	W
Lobularia maritima	W	W	W	W	W	W	W	W	W	W	W	W	W	W	W	W	W	W	W	W	W	W	W	W
Clypeola jonthlaspi	W	L	W	W	W	L	W	L	W	W	W	L	W	L	W	W	W	L	L	L	W	L	L	L
Draba aizoides	L	L	L	L	L	L	L	L	L	L	L	L	L	L	L	L	L	L	L	L	L	L	L	L
Draba hoppeana	L	L	L	L	L	L	L	L	L	L	L	L	L	L	L	L	L	L	L	L	L	L	L	L
Draba aspera	W	W	W	W	W	L	W	W	W	W	W	L	W	W	W	W	W	L	W	W	W	W	W	L
Draba lasiocarpa	W	W	W	W	W	L	W	W	W	W	W	L	W	W	W	W	W	L	W	W	W	W	W	L
Draba hispanica	W	L	L	L	L	L	W	L	L	L	L	L	W	L	L	L	L	L	W	L	L	L	L	L
Draba dedeana	W	L	W	L	L	L	W	L	W	L	L	L	W	L	W	L	W	L	W	L	W	L	W	L
Draba alpina	L	L	L	L	L	L	L	L	L	L	L	L	L	L	L	L	L	L	L	L	L	L	L	L
Draba nivalis	L	L	L	L	L	L	L	L	L	L	L	L	L	L	L	L	L	L	L	L	L	L	L	L
Draba norvegica	W	L	L	L	L	L	W	L	L	L	L	L	L	L	L	L	L	L	L	L	L	L	L	L
Draba siliquosa	L	L	L	L	L	L	L	L	L	L	L	L	L	L	L	L	L	L	L	L	L	L	L	L
Draba dubia	L	L	L	L	L	L	L	L	L	L	L	L	L	L	L	L	L	L	L	L	L	L	L	L
Draba tomentosa	L	L	L	L	L	L	L	L	L	L	L	L	L	L	L	L	L	L	L	L	L	L	L	L
Draba fladnizensis	L	L	L	L	L	L	L	L	L	L	L	L	L	L	L	L	L	L	L	L	L	L	L	L
Draba lactea	L	L	L	L	L	L	L	L	L	L	L	L	L	L	L	L	L	L	L	L	L	L	L	L
Draba daurica	L	L	L	L	L	L	L	L	L	L	L	L	L	L	L	L	L	L	L	L	L	L	L	L
Draba incana	L	L	L	L	L	L	L	L	L	L	L	L	L	L	L	L	L	L	L	L	L	L	L	L
Draba muralis	L	L	W	L	W	L	L	L	W	L	W	L	L	L	W	L	W	L	L	L	W	L	W	L
Draba nemorosa	L	L	L	L	L	L	L	L	L	L	L	L	L	L	L	L	L	L	L	L	L	L	L	L
Erophila verna s.lat.	L	W	L	L	L	L	L	W	L	L	L	L	L	W	L	L	L	L	L	W	L	L	L	L
Petrocallis pyrenaica	L	L	L	L	L	L	L	L	L	L	L	L	L	L	L	L	L	L	L	L	L	L	L	L
Cochlearia danica	L	W	L	L	L	L	L	W	L	L	L	L	L	L	L	L	L	L	L	L	L	L	L	L
Cochlearia pyrenaica	L	L	L	L	L	L	L	L	L	L	L	L	L	L	L	L	L	L	L	L	L	L	L	L
Cochlearia officinalis	L	L	L	L	L	L	L	L	L	L	L	L	L	L	L	L	L	L	L	L	L	L	L	L
Cochlearia scotica	W	W	L	L	L	L	W	W	L	L	L	L	W	W	L	L	L	L	W	W	L	L	L	L
Cochlearia anglica	W	W	L	L	L	L	W	W	L	L	L	L	W	W	L	L	L	L	W	W	L	L	L	L
Cochlearia glastifolia	L	L	L	L	L	L	L	L	L	L	L	L	L	L	L	L	L	L	L	L	L	L	L	L
Kernera saxatilis	L	L	L	L	L	L	L	L	L	L	L	L	L	L	L	L	L	L	L	L	L	L	L	L
Camelina sativa	L	L	L	L	L	L	L	L	L	L	L	L	L	L	L	L	L	L	L	L	L	L	L	L
Camelina microcarpa	L	L	L	L	L	L	L	L	L	L	L	L	L	L	L	L	L	L	L	L	L	L	L	L
Camelina rumelica	L	L	W	W	L	L	L	L	W	W	L	L	L	L	W	W	L	L	L	L	W	W	L	L
Camelina alyssum	W	W	W	W	L	L	W	W	W	W	L	L	L	W	W	W	L	L	W	W	W	W	L	L
Neslia paniculata	L	L	L	L	L	L	L	L	L	L	L	L	L	L	L	L	L	L	L	L	L	L	L	L
Capsella bursa-pastoris	L	L	L	L	L	L	L	L	L	L	L	L	L	L	L	L	L	L	L	L	L	L	L	L
Capsella rubella	W	W	W	W	W	W	W	W	W	W	W	W	W	W	W	W	W	W	W	W	W	W	W	W
Pritzelago alpina	L	L	L	L	L	L	L	L	L	L	L	L	L	L	L	L	L	L	L	L	L	L	L	L
Hymenolobus procumbens	W	W	W	W	W	W	W	W	W	W	W	W	W	W	W	W	W	W	W	W	W	W	W	L
Hornungia petraea	W	L	W	L	W	L	W	L	W	L	W	L	W	L	W	L	W	L	W	L	W	L	W	L
Jonopsidium abulense	L	L	L	L	L	L	L	L	L	L	L	L	L	L	L	L	L	L	L	L	L	L	L	L
Teesdalia nudicaulis	W	L	L	L	L	L	W	L	L	L	L	L	W	L	L	L	L	L	W	L	L	L	L	L
Teesdalia coronopifolia	W	L	L	L	W	L	W	L	W	L	W	L	W	L	W	L	W	L	W	L	L	L	W	L
Thlaspi arvense	L	L	L	L	L	L	L	L	L	L	L	L	L	L	L	L	L	L	L	L	L	L	L	L
Thlaspi alliaceum	W	W	W	W	W	L	W	W	W	W	W	L	W	W	W	W	W	W	W	W	W	W	W	W
Thlaspi perfoliatum	L	L	W	W	W	W	L	L	W	W	W	W	L	L	W	W	W	W	L	L	W	W	W	W
Thlaspi caerulescens	L	L	L	L	L	L	L	L	L	L	L	L	L	L	L	L	L	L	L	L	L	L	L	L
Thlaspi stenopterum	W	L	L	L	L	L	W	L	L	L	L	L	W	L	L	L	L	L	W	L	L	L	L	L
Thlaspi rivale	L	L	W	W	L	L	L	L	W	W	L	L	L	L	W	W	L	L	L	L	W	W	L	L
Thlaspi praecox	W	W	W	W	W	W	W	W	W	W	W	W	W	W	W	W	W	W	W	W	W	W	W	W
Thlaspi goesingense	W	W	W	L	L	L	W	W	W	W	L	L	W	L	W	L	L	L	W	W	W	W	L	L
Thlaspi ochroleucum	L	L	W	W	W	L	L	L	W	W	W	L	L	L	W	W	W	L	L	L	W	W	W	L
Thlaspi montanum	L	L	L	L	L	L	L	L	L	L	L	L	L	L	L	L	L	L	L	L	L	L	L	L
Thlaspi kovatsii	W	L	W	L	W	L	W	L	W	W	W	L	W	L	W	W	W	L	W	L	W	W	W	L
Thlaspi rotundifolium	L	L	L	L	L	L	L	L	L	L	L	L	L	L	L	L	L	L	L	L	L	L	L	L
Aethionema saxatile	W	W	W	W	W	L	W	W	W	W	W	W	W	W	W	W	W	W	W	W	W	W	W	W
Iberis semperflorens	W	W	W	W	W	W	W	W	W	W	W	W	W	W	W	W	W	W	W	W	W	W	W	W
Iberis sempervirens	W	L	W	W	W	W	W	L	W	W	W	W	W	L	W	W	W	W	W	L	W	W	W	W
Iberis saxatilis	L	L	L	L	L	L	L	L	L	L	L	L	L	L	L	L	L	L	L	L	L	L	L	L
Iberis ciliata	W	L	L	L	L	L	W	L	L	L	L	L	W	L	L	L	L	L	W	L	L	L	L	L
Iberis carnosa	L	L	L	L	L	L	W	L	L	L	L	L	W	L	L	L	L	L	L	L	L	L	L	L
Iberis amara	W	L	L	L	L	L	W	L	W	L	L	L	W	L	W	L	W	L	W	L	W	L	W	L
Iberis linifolia	L	L	L	L	L	L	L	L	L	L	L	L	L	L	L	L	L	L	L	L	L	L	L	L
Iberis umbellata	W	W	W	W	W	W	W	W	W	W	W	W	W	W	W	W	W	W	W	W	W	W	W	W
Iberis pinnata	W	L	W	L	W	L	W	L	W	L	W	L	W	L	W	L	W	L	W	L	W	L	W	L
Iberis pectinata	W	L	W	L	W	L	W	L	W	L	W	L	W	L	W	L	W	L	W	L	W	L	W	L
Biscutella laevigata	L	L	L	L	L	L	L	L	L	L	L	L	L	L	L	L	L	L	L	L	L	L	L	L
Biscutella sempervirens	W	W	W	W	W	W	W	W	W	W	W	W	W	W	W	W	W	W	W	W	W	W	W	W
Biscutella coronopifolia	L	L	W	L	L	L	L	L	W	L	L	L	W	L	W	L	L	L	L	L	W	L	L	L
Biscutella lusitanica	L	L	L	L	L	L	L	L	L	L	L	L	L	L	L	L	L	L	W	L	L	L	L	L
Biscutella intermedia	L	L	L	L	L	L	W	L	L	L	L	L	W	L	L	L	L	L	W	L	L	L	L	L
Biscutella valentina	L	L	L	L	L	L	L	L	L	L	L	L	L	L	L	L	L	L	L	L	L	L	L	L
Biscutella maritima	W	W	W	W	W	W	W	W	W	W	W	W	W	W	W	W	W	W	W	W	W	W	W	W
Biscutella didyma	W	W	W	W	W	W	W	W	W	W	W	W	W	W	W	W	W	W	W	W	W	W	W	W
Biscutella auriculata	L	L	L	L	L	L	W	L	L	L	L	L	W	L	L	L	L	L	L	L	L	L	L	L
Biscutella cichoriifolia	W	W	W	W	W	L	W	W	W	W	W	L	W	W	W	W	W	W	W	W	W	W	W	W
Lepidium campestre	W	W	L	L	L	L	W	W	L	L	L	L	W	W	L	L	L	L	W	W	L	L	L	L
Lepidium villarsii	L	L	L	L	L	L	W	L	L	L	L	L	W	L	L	L	L	L	W	L	L	L	L	L
Lepidium heterophyllum	W	W	L	L	L	L	W	W	L	L	L	L	W	W	L	L	L	L	W	W	L	L	L	L
Lepidium hirtum	W	L	L	L	L	L	W	L	L	L	L	L	W	L	L	L	L	L	W	L	L	L	L	L
Lepidium subulatum	L	W	L	L	L	L	L	W	L	L	L	L	W	W	L	L	L	L	L	L	L	L	L	L
Lepidium virginicum	W	W	W	W	W	L	W	W	W	W	W	W	W	W	W	W	W	W	W	W	W	W	W	W
Lepidium densiflorum	L	L	L	L	L	L	L	L	L	L	L	L	L	L	L	L	L	L	L	L	L	L	L	L
Lepidium ruderale	L	L	L	L	L	L	L	L	L	L	L	L	L	L	L	L	L	L	L	L	L	L	L	L
Lepidium perfoliatum	L	W	W	W	L	L	L	W	W	W	L	L	L	L	W	W	L	L	L	L	W	W	L	L
Lepidium cartilagineum	L	L	L	L	L	L	L	L	L	L	L	L	L	L	L	L	L	L	L	L	L	L	L	L
Lepidium latifolium	W	L	L	L	L	L	W	L	L	L	L	L	W	L	L	L	L	L	W	L	L	L	L	L
Lepidium graminifolium	W	W	W	W	W	W	W	W	W	W	W	W	W	W	W	W	W	W	W	W	W	W	W	W
Cardaria draba	W	W	W	W	W	W	W	W	W	W	W	W	W	W	W	W	W	W	W	W	W	W	W	W
Coronopus squamatus	W	W	W	W	W	W	W	W	W	W	W	W	W	W	W	W	W	W	W	W	W	W	W	W
Coronopus didymus	W	W	W	W	W	W	W	W	W	W	W	W	W	W	W	W	W	W	W	W	W	W	W	W
Subularia aquatica	L	L	L	L	L	L	L	L	L	L	L	L	L	L	L	L	L	L	L	L	L	L	L	L
Conringia orientalis	L	L	W	L	W	L	L	L	W	L	W	L	L	L	W	L	W	L	L	L	W	L	W	L
Conringia austriaca	W	W	W	W	W	L	W	W	W	W	W	L	W	W	W	W	W	L	W	W	W	W	W	L
Moricandia arvensis	W	W	L	L	L	L	W	W	W	L	L	L	W	W	W	L	L	L	W	W	L	L	L	L
Moricandia moricandioides	W	W	W	L	W	L	W	W	W	L	W	L	W	W	W	L	W	L	W	W	W	L	L	L
Diplotaxis catholica	W	W	W	L	W	W	W	W	W	L	W	W	W	W	W	L	W	W	W	W	W	W	W	W
Diplotaxis harra	W	W	L	L	L	L	W	W	W	L	L	L	W	W	L	L	L	L	W	W	L	L	L	L
Diplotaxis tenuifolia	W	W	W	W	W	W	W	W	W	W	W	W	W	W	W	W	W	W	W	W	W	W	W	W
Diplotaxis erucoides	W	W	W	W	W	W	W	W	W	W	W	W	W	W	W	W	W	W	W	W	W	W	W	W
Diplotaxis virgata	W	W	W	W	W	W	W	W	W	W	W	W	W	W	W	W	W	W	W	W	W	W	W	W
Diplotaxis viminea	W	W	W	W	W	W	W	W	W	W	W	W	W	W	W	W	W	W	W	W	W	W	W	W
Diplotaxis muralis	W	W	W	W	W	L	W	W	W	W	W	W	W	W	W	W	W	W	W	W	W	W	W	W
Brassica elongata	L	L	L	L	L	L	L	L	L	L	L	L	L	L	L	L	L	L	L	L	L	L	L	L
Brassica cretica	L	W	W	W	W	W	W	W	W	W	W	W	L	W	W	W	W	W	W	W	W	W	W	W
Brassica oleracea	W	W	L	L	W	L	W	W	L	L	W	L	W	W	L	L	L	L	W	W	L	L	L	L
Brassica rapa	L	L	L	L	L	L	L	L	L	L	L	L	L	L	L	L	L	L	L	L	L	L	L	L
Brassica juncea	L	L	L	L	L	L	L	L	L	L	L	L	L	L	L	L	L	L	L	L	L	L	L	L
Brassica fruticulosa	W	W	W	W	W	W	W	W	W	W	W	W	W	W	W	W	W	W	W	W	W	W	W	W
Brassica barrelieri	W	L	L	L	L	L	W	L	W	L	L	L	W	L	L	L	L	L	W	L	W	L	W	L
Brassica oxyrrhina	W	W	W	W	W	W	W	W	W	W	W	W	W	W	W	W	W	W	W	W	W	W	W	W
Brassica tournefortii	W	W	W	W	W	W	W	W	W	W	W	W	W	W	W	W	W	W	W	W	W	W	W	W
Brassica nigra	W	W	W	L	W	L	W	W	W	W	W	W	W	W	W	W	W	W	W	W	W	W	W	W
Brassica repanda	W	L	W	L	L	L	W	L	W	L	L	L	W	L	W	L	L	L	W	L	W	L	L	L
Sinapis arvensis	W	W	L	L	L	L	W	W	L	L	L	L	W	W	L	L	L	L	W	W	L	L	L	L
Sinapis pubescens	W	W	W	W	W	W	W	W	W	W	W	W	W	W	W	W	W	W	W	W	W	W	W	W
Sinapis alba	W	W	W	L	W	L	W	W	W	L	W	L	W	W	W	L	W	L	W	W	W	L	L	L
Eruca vesicaria	W	W	W	W	W	W	W	W	W	W	W	W	W	W	W	W	W	W	W	W	W	W	W	W
Erucastrum virgatum	L	W	L	L	L	L	W	W	L	L	L	L	W	W	L	L	L	L	L	L	L	L	L	L
Erucastrum nasturtiifolium	L	L	L	L	L	L	L	L	L	L	L	L	L	L	L	L	L	L	L	L	L	L	L	L
Erucastrum gallicum	L	L	L	L	L	L	L	L	L	L	L	L	L	L	L	L	L	L	L	L	L	L	L	L
Coincya monensis	W	L	L	L	L	L	W	L	L	L	L	L	W	W	L	L	W	L	W	W	L	L	W	L
Hirschfeldia incana	W	W	W	W	W	W	W	W	W	W	W	W	W	W	W	W	W	W	W	W	W	W	W	W
Carrichtera annua	W	W	L	L	L	L	W	W	L	L	L	L	W	W	L	L	L	L	W	W	L	L	L	L
Succowia balearica	L	L	L	L	L	L	L	L	L	L	L	L	L	L	L	L	L	L	L	L	L	L	L	L
Cakile maritima	W	W	L	L	W	L	W	W	L	L	W	L	W	W	L	L	L	L	W	W	L	L	L	L
Rapistrum perenne	L	L	W	L	L	L	L	L	W	L	L	L	L	L	W	L	L	L	L	L	W	L	L	L
Rapistrum rugosum	W	W	W	W	W	W	W	W	W	W	W	W	W	W	W	W	W	W	W	W	W	W	W	W
Crambe maritima	L	L	L	L	L	L	L	L	L	L	L	L	L	L	L	L	L	L	L	L	L	L	L	L
Crambe tataria	W	L	L	L	L	L	W	L	W	W	L	L	W	L	W	L	L	L	W	L	W	L	L	L
Crambe hispanica	W	W	W	W	W	W	W	W	W	W	W	W	W	W	W	W	W	W	W	W	W	W	W	W
Calepina irregularis	W	W	W	W	W	W	W	W	W	W	W	W	W	W	W	W	W	W	W	W	W	W	W	W
Raphanus raphanistrum	W	W	L	L	L	W	W	W	L	L	L	W	W	W	L	W	W	W	W	W	L	W	L	W

## Sheet: RN2000
	A1FI						A2						B1						B2
	2020		2050		2080		2020		2050		2080		2020		2050		2080		2020		2050		2080
species	in	out	in	out	in	out	in	out	in	out	in	out	in	out	in	out	in	out	in	out	in	out	in	out
Huperzia selago	L	L	L	L	L	L	L	L	L	L	L	L	L	L	L	L	L	L	L	L	L	L	L	L
Lycopodiella inundata	L	L	L	L	L	L	L	L	L	L	L	L	L	L	L	L	L	L	L	L	L	L	L	L
Lycopodium annotinum	L	L	L	L	L	L	L	L	L	L	L	L	L	L	L	L	L	L	L	L	L	L	L	L
Lycopodium clavatum	L	L	L	L	L	L	L	L	L	L	L	L	L	L	L	L	L	L	L	L	L	L	L	L
Diphasium complanatum	L	L	L	L	L	L	L	L	L	L	L	L	L	L	L	L	L	L	L	L	L	L	L	L
Diphasium issleri	L	L	L	L	L	L	L	L	L	L	L	L	L	L	L	L	L	L	L	L	L	L	L	L
Diphasium alpinum	L	L	L	L	L	L	L	L	L	L	L	L	L	L	L	L	L	L	L	L	L	L	L	L
Selaginella selaginoides	L	L	L	L	L	L	L	L	L	L	L	L	L	L	L	L	L	L	L	L	L	L	L	L
Selaginella helvetica	L	L	L	L	L	L	L	L	W	L	L	L	L	L	W	L	L	L	L	L	W	W	L	L
Selaginella denticulata	W	W	W	W	W	W	W	W	W	L	W	W	W	W	W	W	W	W	W	W	W	W	W	W
Selaginella kraussiana	W	W	W	W	W	W	W	W	W	W	W	W	W	W	W	W	W	W	W	W	W	W	W	W
IsoÙtes lacustris	L	L	L	L	L	L	L	L	L	L	L	L	L	L	L	L	L	L	L	L	L	L	L	L
IsoÙtes echinospora	L	L	L	L	L	L	L	L	L	L	L	L	L	L	L	L	L	L	L	L	L	L	L	L
IsoÙtes velata	L	L	L	L	L	L	L	L	L	L	L	L	L	L	L	L	L	L	L	L	L	L	L	L
IsoÙtes histrix	W	W	L	L	W	W	W	W	L	L	W	W	W	W	L	L	W	W	W	W	L	L	W	W
IsoÙtes durieui	W	L	L	L	L	L	W	L	L	L	L	L	W	L	L	L	L	L	W	L	L	L	L	L
Equisetum hyemale	L	L	L	L	L	L	L	L	L	L	L	L	L	L	L	L	L	L	L	L	L	L	L	L
Equisetum ramosissimum	W	W	W	W	W	W	W	W	W	W	W	W	W	W	W	W	W	W	W	W	W	W	W	W
Equisetum variegatum	L	L	L	L	L	L	L	L	L	L	L	L	L	L	L	L	L	L	L	L	L	L	L	L
Equisetum scirpoides	L	L	L	L	L	L	L	L	L	L	L	L	L	L	L	L	L	L	L	L	L	L	L	L
Equisetum fluviatile	L	L	L	L	L	L	L	L	L	L	L	L	L	L	L	L	L	L	L	L	L	L	L	L
Equisetum palustre	L	L	L	L	L	L	L	L	L	L	L	L	L	L	L	L	L	L	L	L	L	L	L	L
Equisetum sylvaticum	L	L	L	L	L	L	L	L	L	L	L	L	L	L	L	L	L	L	L	L	L	L	L	L
Equisetum pratense	L	L	L	L	L	L	L	L	L	L	L	L	L	L	L	L	L	L	L	L	L	L	L	L
Equisetum arvense	L	L	L	L	L	L	L	L	L	L	L	L	L	L	L	L	L	L	L	L	L	L	L	L
Equisetum telmateia	W	W	W	W	W	W	W	W	W	W	W	W	W	W	W	W	W	W	W	W	W	W	W	W
Ophioglossum lusitanicum	W	W	L	L	W	W	W	W	L	L	W	W	W	W	L	L	W	W	W	W	L	L	W	W
Ophioglossum azoricum	W	W	L	L	L	L	W	W	L	L	L	L	W	W	L	L	L	L	W	W	L	L	L	L
Ophioglossum vulgatum	W	W	L	L	L	L	W	W	L	L	L	L	W	W	L	L	L	L	W	W	L	L	L	L
Botrychium simplex	L	L	L	L	L	L	L	L	L	L	L	L	L	L	L	L	L	L	L	L	L	L	L	L
Botrychium lunaria	L	L	L	L	L	L	L	L	L	L	L	L	L	L	L	L	L	L	L	L	L	L	L	L
Botrychium boreale	W	L	L	L	L	L	W	L	L	L	L	L	W	L	L	L	L	L	W	L	L	L	L	L
Botrychium matricariifolium	L	L	L	L	L	L	L	L	L	L	L	L	L	L	L	L	L	L	L	L	L	L	L	L
Botrychium lanceolatum	W	L	W	L	L	L	W	L	W	L	L	L	W	L	W	L	L	L	W	L	W	L	L	L
Botrychium multifidum	L	L	L	L	L	L	L	L	L	L	L	L	L	L	L	L	L	L	L	L	L	L	L	L
Botrychium virginianum	L	L	L	L	L	L	L	L	L	L	L	L	L	L	L	L	L	L	L	L	L	L	L	L
Osmunda regalis	W	W	L	L	L	L	W	W	L	W	W	W	W	W	L	L	W	W	W	W	L	W	W	W
Cheilanthes marantae	L	L	W	L	L	L	L	L	L	L	L	L	L	L	W	L	L	L	L	L	W	W	W	W
Cheilanthes pteridioides inc	W	W	W	L	W	W	W	W	W	L	W	W	W	W	W	L	W	W	W	W	W	L	W	W
Cheilanthes hispanica	W	W	W	L	W	L	W	W	W	L	W	L	W	W	W	L	W	W	W	W	W	L	W	W
Cheilanthes vellea s.lat.	W	W	W	L	W	W	W	W	W	L	W	W	W	W	W	L	W	W	W	W	W	L	W	W
Cheilanthes persica	W	W	W	W	W	W	W	W	W	W	W	W	W	W	W	W	W	W	W	W	W	W	W	W
Adiantum capillus-veneris	W	W	W	W	W	W	W	W	W	W	W	W	W	W	W	W	W	W	W	W	W	W	W	W
Pteris cretica	W	W	W	L	W	L	W	W	W	L	W	L	W	W	W	L	W	W	W	W	W	L	W	W
Pteris vittata	W	W	W	W	W	W	W	W	W	W	W	W	W	W	W	W	W	W	W	W	W	W	W	W
Cryptogramma crispa	L	L	L	L	L	L	L	L	L	L	L	L	L	L	L	L	L	L	L	L	L	L	L	L
Anogramma leptophylla	W	W	L	L	W	W	W	W	L	L	W	W	W	W	L	L	W	W	W	W	L	W	W	W
Pteridium aquilinum	L	W	L	L	L	L	L	W	L	L	L	L	L	W	L	L	L	L	L	W	L	L	L	L
Hymenophyllum tunbrigense	W	W	W	W	L	L	W	W	W	W	W	L	W	W	W	W	W	W	W	W	W	W	W	W
Hymenophyllum wilsonii	W	W	L	L	L	L	W	W	L	L	L	L	W	W	L	L	L	L	W	W	L	L	L	L
Trichomanes speciosum	W	W	L	W	L	L	W	W	L	W	L	W	W	W	L	W	L	W	W	W	L	W	W	W
Thelypteris limbosperma	W	W	L	L	L	L	W	W	L	L	L	L	W	W	L	L	L	L	W	W	L	L	L	L
Thelypteris palustris	W	W	L	L	L	L	W	W	W	W	L	L	W	W	W	W	L	L	W	W	W	W	L	L
Thelypteris phegopteris	L	L	L	L	L	L	L	L	L	L	L	L	L	L	L	L	L	L	L	L	L	L	L	L
Asplenium marinum	W	W	L	L	L	L	W	W	L	L	L	L	W	W	L	L	L	L	W	W	L	L	L	L
Asplenium petrarchae	W	W	L	L	L	L	W	W	L	L	L	L	W	W	L	L	L	L	W	W	L	L	W	L
Asplenium trichomanes	W	W	L	L	L	L	W	W	L	L	L	L	W	W	L	L	L	L	W	W	L	L	L	L
Asplenium adulterinum	L	L	L	L	L	L	L	L	L	L	L	L	L	L	L	L	L	L	L	L	L	L	L	L
Asplenium viride	L	L	L	L	L	L	L	L	L	L	L	L	L	L	L	L	L	L	L	L	L	L	L	L
Asplenium fontanum	L	L	L	L	L	L	L	L	L	L	L	L	L	L	L	L	L	L	L	L	L	L	L	L
Asplenium forisiense	W	W	L	L	L	L	W	W	L	L	L	L	W	W	L	L	L	L	W	W	L	L	L	L
Asplenium obovatum	W	W	L	L	W	W	W	W	L	L	W	W	W	W	L	L	W	W	W	W	L	L	W	L
Asplenium billotii	W	W	L	L	L	L	W	W	L	L	L	L	W	W	L	L	L	W	W	W	L	L	L	W
Asplenium adiantum-nigrum	W	W	L	L	L	L	W	W	L	L	L	L	W	W	L	L	L	L	W	W	L	L	L	L
Asplenium onopteris	W	W	W	L	W	W	W	W	W	L	W	W	W	W	W	L	W	W	W	W	W	W	W	W
Asplenium cuneifolium	L	L	W	L	L	L	L	L	W	L	L	L	L	L	W	L	W	L	L	L	W	L	W	L
Asplenium septentrionale	L	L	L	L	L	L	L	L	L	L	L	L	L	L	L	L	L	L	L	L	L	L	L	L
Asplenium seelosii	L	L	L	L	L	L	L	L	L	L	L	L	L	L	L	L	L	L	L	L	L	L	L	L
Asplenium ruta-muraria	W	W	L	L	L	L	W	W	L	L	L	L	W	W	L	L	L	L	W	W	L	L	L	L
Asplenium lepidum	W	W	W	W	W	L	W	W	W	W	W	L	W	W	W	W	W	W	W	W	W	W	W	W
Asplenium fissum	W	W	W	W	W	L	W	W	W	W	W	W	W	W	W	W	W	W	W	W	W	W	W	W
Ceterach officinarum	W	W	W	W	W	W	W	W	W	W	W	W	W	W	W	W	W	W	W	W	W	W	W	W
Phyllitis scolopendrium	W	W	L	L	L	L	W	W	L	L	W	W	W	W	W	W	W	W	W	W	W	W	W	W
Phyllitis sagittata	W	W	W	W	W	W	W	W	W	W	W	W	W	W	W	W	W	W	W	W	W	W	W	W
Athyrium filix-femina	L	L	L	L	L	L	L	L	L	L	L	L	L	L	L	L	L	L	L	L	L	L	L	L
Athyrium distentifolium	L	L	L	L	L	L	L	L	L	L	L	L	L	L	L	L	L	L	L	L	L	L	L	L
Diplazium sibiricum	L	L	L	L	L	L	L	L	L	L	L	L	L	L	L	L	L	L	L	L	L	L	L	L
Cystopteris fragilis	L	L	L	L	L	L	L	L	L	L	L	L	L	L	L	L	L	L	L	L	L	L	L	L
Cystopteris dickieana	L	L	L	L	L	L	L	L	L	L	L	L	L	L	L	L	L	L	L	L	L	L	L	L
Cystopteris montana	L	L	L	L	L	L	L	L	L	L	L	L	L	L	L	L	L	L	L	L	L	L	L	L
Cystopteris sudetica	L	L	L	L	L	L	L	L	L	L	L	L	L	L	L	L	L	L	L	L	L	L	L	L
Woodsia ilvensis	L	L	L	L	L	L	L	L	L	L	L	L	L	L	L	L	L	L	L	L	L	L	L	L
Woodsia alpina	L	L	L	L	L	L	L	L	L	L	L	L	L	L	L	L	L	L	L	L	L	L	L	L
Woodsia glabella	L	L	L	L	L	L	L	L	L	L	L	L	L	L	L	L	L	L	L	L	L	L	L	L
Matteuccia struthiopteris	L	L	L	L	L	L	L	L	L	L	L	L	L	L	L	L	L	L	L	L	L	L	L	L
Polystichum lonchitis	L	L	L	L	L	L	L	L	L	L	L	L	L	L	L	L	L	L	L	L	L	L	L	L
Polystichum aculeatum	L	L	L	L	L	L	L	L	L	L	L	L	L	L	L	L	L	L	L	L	L	L	L	L
Polystichum setiferum	W	W	L	L	W	L	W	W	L	L	W	W	W	W	W	W	W	W	W	W	W	W	W	W
Polystichum braunii	L	L	L	L	L	L	L	L	L	L	L	L	L	L	L	L	L	L	L	L	L	L	L	L
Dryopteris filix-mas	L	L	L	L	L	L	L	L	L	L	L	L	L	L	L	L	L	L	L	L	L	L	L	L
Dryopteris pseudomas	W	W	L	L	L	L	W	W	L	L	L	L	W	W	L	L	L	L	W	W	L	L	L	L
Dryopteris abbreviata	L	W	L	L	L	L	L	W	L	L	L	L	L	W	L	L	L	L	L	W	L	L	L	L
Dryopteris villarii	L	L	W	W	W	W	L	L	W	W	W	L	L	L	W	W	W	W	L	L	W	W	W	W
Dryopteris cristata	L	L	L	L	L	L	L	L	L	L	L	L	L	L	L	L	L	L	L	L	L	L	L	L
Dryopteris carthusiana	L	L	L	L	L	L	L	L	L	L	L	L	L	L	L	L	L	L	L	L	L	L	L	L
Dryopteris dilatata	L	L	L	L	L	L	L	L	L	L	L	L	L	L	L	L	L	L	L	L	L	L	L	L
Dryopteris assimilis	L	L	L	L	L	L	L	L	L	L	L	L	L	L	L	L	L	L	L	L	L	L	L	L
Dryopteris aemula	W	W	W	W	L	L	W	W	W	W	L	L	W	W	W	W	W	W	W	W	W	W	W	W
Gymnocarpium dryopteris	L	L	L	L	L	L	L	L	L	L	L	L	L	L	L	L	L	L	L	L	L	L	L	L
Gymnocarpium robertianum	L	L	L	L	L	L	L	L	L	L	L	L	L	L	L	L	L	L	L	L	L	L	L	L
Blechnum spicant	W	W	L	L	L	L	W	W	L	L	L	L	W	W	L	L	L	L	W	W	L	L	L	L
Polypodium australe	W	W	W	W	W	W	W	W	W	W	W	W	W	W	W	W	W	W	W	W	W	W	W	W
Polypodium interjectum	W	W	L	L	L	L	W	W	L	L	L	L	W	W	L	L	L	L	W	W	L	L	W	L
Marsilea quadrifolia	W	W	W	W	W	W	W	W	W	W	W	W	W	W	W	W	W	W	W	W	W	W	W	W
Pilularia globulifera	W	W	L	L	L	L	W	W	L	L	L	L	W	W	L	L	L	L	W	W	W	W	L	L
Salvinia natans	L	L	W	W	W	W	L	L	W	W	W	W	L	L	W	W	W	W	L	L	W	W	W	W
Azolla filiculoides	W	W	W	W	W	W	W	W	W	W	W	W	W	W	W	W	W	W	W	W	W	W	W	W
Azolla caroliniana	W	W	W	W	W	W	W	W	W	W	W	W	W	W	W	W	W	W	W	W	W	W	W	W
Abies alba	L	L	L	L	L	L	L	L	L	L	L	L	L	L	L	L	L	L	L	L	L	L	L	L
Abies borisii-regis	L	L	W	W	L	L	L	L	W	W	L	L	L	L	W	W	L	L	L	L	W	W	L	L
Abies cephalonica	L	L	W	W	L	L	L	L	W	W	W	L	L	L	W	W	L	L	L	L	W	W	W	L
Picea abies coll.	L	L	L	L	L	L	L	L	L	L	L	L	L	L	L	L	L	L	L	L	L	L	L	L
Larix decidua	L	L	L	L	L	L	L	L	L	L	L	L	L	L	L	L	L	L	L	L	L	L	L	L
Pinus pinaster	L	L	L	L	L	L	L	L	L	L	L	L	L	L	L	L	L	L	L	L	L	L	L	L
Pinus nigra	L	L	L	L	L	L	L	L	L	L	L	L	L	L	L	L	L	L	L	L	L	L	L	L
Pinus sylvestris	L	L	L	L	L	L	L	L	L	L	L	L	L	L	L	L	L	L	L	L	L	L	L	L
Pinus mugo	L	L	L	L	L	L	L	L	L	L	L	L	L	L	L	L	L	L	L	L	L	L	L	L
Pinus heldreichii	L	L	L	L	L	L	L	L	L	L	L	L	L	L	L	L	L	L	L	L	L	L	L	L
Pinus halepensis	W	W	W	W	W	W	W	W	W	W	W	W	W	W	W	W	W	W	W	W	W	W	W	W
Pinus brutia	L	L	W	W	L	L	L	L	W	W	L	L	L	L	W	W	L	L	L	L	W	W	L	L
Pinus pinea	W	W	W	W	W	W	W	W	W	W	W	W	W	W	W	W	W	W	W	W	W	W	W	W
Pinus cembra	L	L	L	L	L	L	L	L	L	L	L	L	L	L	L	L	L	L	L	L	L	L	L	L
Pinus peuce	L	W	W	W	L	L	W	W	W	W	L	L	L	W	W	W	L	L	W	W	W	W	L	L
Cupressus sempervirens	W	L	W	W	W	W	W	L	W	W	W	W	W	L	W	W	W	W	W	L	W	W	W	W
Juniperus communis coll.	L	L	L	L	L	L	L	L	L	L	L	L	L	L	L	L	L	L	L	L	L	L	L	L
Juniperus oxycedrus	L	L	L	L	L	L	L	L	L	L	L	L	L	L	L	L	L	L	L	L	L	L	L	L
Juniperus phoenicea	W	W	L	L	W	W	W	W	L	L	W	W	W	W	L	L	W	W	W	W	L	L	W	W
Juniperus thurifera	L	L	L	L	L	L	W	L	L	L	L	L	L	L	L	L	L	L	L	L	L	L	L	L
Juniperus foetidissima	L	L	W	W	L	L	L	L	W	W	L	L	L	L	W	W	L	L	L	L	W	W	L	L
Juniperus excelsa	L	L	W	L	L	L	L	L	W	W	L	L	L	L	W	L	L	L	L	L	W	W	L	L
Juniperus sabina	L	L	L	L	L	L	L	L	L	L	L	L	L	L	L	L	L	L	L	L	L	L	L	L
Taxus baccata	L	L	L	L	L	L	L	L	L	L	L	L	L	L	L	L	L	L	L	L	L	L	L	L
Ephedra fragilis	W	W	W	W	W	W	W	W	W	W	W	W	W	W	W	W	W	W	W	W	W	W	W	W
Ephedra distachya	L	L	L	L	L	L	L	L	L	L	L	L	L	L	L	L	L	L	L	L	L	L	L	L
Ephedra major	W	W	L	L	L	L	W	W	L	L	L	L	W	L	L	L	L	L	W	L	L	L	L	L
Salix pentandra	L	L	L	L	L	L	L	L	L	L	L	L	L	L	L	L	L	L	L	L	L	L	L	L
Salix fragilis	W	L	W	W	L	L	W	L	W	W	L	L	W	L	W	W	L	L	W	L	W	W	L	L
Salix alba	W	W	W	W	W	W	W	W	W	W	W	W	W	W	W	W	W	W	W	W	W	W	W	W
Salix triandra	L	L	L	L	L	L	L	L	L	L	L	L	W	L	W	L	L	L	W	L	L	L	L	L
Salix reticulata	L	L	L	L	L	L	L	L	L	L	L	L	L	L	L	L	L	L	L	L	L	L	L	L
Salix herbacea	L	L	L	L	L	L	L	L	L	L	L	L	L	L	L	L	L	L	L	L	L	L	L	L
Salix polaris	L	L	L	L	L	L	L	L	L	L	L	L	L	L	L	L	L	L	L	L	L	L	L	L
Salix retusa	L	L	L	L	L	L	L	L	L	L	L	L	L	L	L	L	L	L	L	L	L	L	L	L
Salix serpillifolia	L	L	L	L	L	L	L	L	L	L	L	L	L	L	L	L	L	L	L	L	L	L	L	L
Salix myrsinites	L	L	L	L	L	L	L	L	L	L	L	L	L	L	L	L	L	L	L	L	L	L	L	L
Salix breviserrata	L	L	L	L	L	L	L	L	L	L	L	L	L	L	L	L	L	L	L	L	L	L	L	L
Salix alpina	L	L	L	L	L	L	L	L	L	L	L	L	L	L	L	L	L	L	L	L	L	L	L	L
Salix glauca	L	L	L	L	L	L	L	L	L	L	L	L	L	L	L	L	L	L	L	L	L	L	L	L
Salix glaucosericea	L	L	L	L	L	L	L	L	L	L	L	L	L	L	L	L	L	L	L	L	L	L	L	L
Salix lanata	L	L	L	L	L	L	L	L	L	L	L	L	L	L	L	L	L	L	L	L	L	L	L	L
Salix phylicifolia	L	L	L	L	L	L	L	L	L	L	L	L	L	L	L	L	L	L	L	L	L	L	L	L
Salix bicolor	W	L	L	L	L	L	W	L	L	L	L	L	W	L	L	L	L	L	W	L	L	L	L	L
Salix hegetschweileri	L	L	L	L	L	L	L	L	L	L	L	L	L	L	L	L	L	L	L	L	L	L	L	L
Salix myrsinifolia	L	L	L	L	L	L	L	L	L	L	L	L	L	L	L	L	L	L	L	L	L	L	L	L
Salix appenina	W	L	W	L	W	L	W	L	W	L	W	L	W	L	W	L	W	L	W	L	W	L	W	L
Salix glabra	L	L	L	L	L	L	L	L	L	L	L	L	L	L	L	L	L	L	L	L	L	W	L	L
Salix pedicellata	W	W	W	W	W	W	W	W	W	W	W	W	W	W	W	W	W	W	W	W	W	W	W	W
Salix silesiaca	L	L	W	L	L	L	L	L	W	L	L	L	L	L	W	L	L	L	L	L	W	L	L	L
Salix appendiculata	W	L	L	L	L	L	W	L	L	L	L	L	W	L	L	L	L	L	W	L	L	L	L	L
Salix atrocinerea	W	W	L	L	L	L	W	W	L	L	L	L	W	W	L	L	L	L	W	W	L	L	L	L
Salix cinerea	L	L	W	W	L	L	L	L	W	W	L	L	L	L	W	W	L	L	L	L	W	W	L	L
Salix aurita	L	L	L	L	L	L	L	L	L	L	L	L	L	L	L	L	L	L	L	L	L	L	L	L
Salix salviifolia	L	L	L	L	L	L	L	L	L	L	L	L	L	L	L	L	L	L	L	L	L	L	L	L
Salix caprea	L	L	L	L	L	L	L	L	L	L	L	L	L	L	L	L	L	L	L	L	L	L	L	L
Salix starkeana	L	L	L	L	L	L	L	L	L	L	L	L	L	L	L	L	L	L	L	L	L	L	L	L
Salix xerophila	L	L	L	L	L	L	L	L	L	L	L	L	L	L	L	L	L	L	L	L	L	L	L	L
Salix myrtilloides	L	L	L	L	L	L	L	L	L	L	L	L	L	L	L	L	L	L	L	L	L	L	L	L
Salix rosmarinifolia	L	L	L	L	L	L	L	L	L	L	L	L	L	L	L	L	L	L	L	L	L	L	L	L
Salix repens coll.	L	L	L	L	L	L	L	L	L	L	L	L	L	L	L	L	L	L	L	L	L	L	L	L
Salix arbuscula	L	L	L	L	L	L	L	L	L	L	L	L	L	L	L	L	L	L	L	L	L	L	L	L
Salix foetida	L	L	L	L	L	L	L	L	L	L	L	L	L	L	L	L	L	L	L	L	L	L	L	L
Salix waldsteiniana	L	L	L	L	L	L	L	L	L	L	L	L	L	L	L	L	L	L	L	L	W	L	L	L
Salix hastata	L	L	L	L	L	L	L	L	L	L	L	L	L	L	L	L	L	L	L	L	L	L	L	L
Salix helvetica	L	L	L	L	L	L	L	L	L	L	L	L	L	L	L	L	L	L	L	L	L	L	L	L
Salix lapponum	L	L	L	L	L	L	L	L	L	L	L	L	L	L	L	L	L	L	L	L	L	L	L	L
Salix viminalis	W	L	W	L	L	L	W	L	W	L	L	L	W	L	W	L	L	L	W	L	W	L	L	L
Salix burjatica	L	L	L	L	L	L	L	L	L	L	L	L	L	L	L	L	L	L	L	L	L	L	L	L
Salix eleagnos	L	L	W	L	L	L	L	L	W	L	L	L	L	L	W	L	L	L	L	L	W	L	W	L
Salix purpurea	W	W	W	L	L	L	W	W	W	L	L	L	W	W	W	L	L	L	W	W	W	L	L	L
Salix amplexicaulis	L	W	W	W	L	L	L	W	W	W	W	W	L	W	W	W	L	L	L	W	W	W	W	W
Salix caesia	L	L	L	L	L	L	L	L	L	L	L	L	L	L	L	L	L	L	L	L	L	L	L	L
Salix daphnoides	L	L	L	L	L	L	L	L	L	L	L	L	L	L	L	L	L	L	L	L	L	L	L	L
Populus alba	W	W	W	W	W	W	W	W	W	W	W	W	W	W	W	W	W	W	W	W	W	W	W	W
Populus canescens	W	W	L	L	L	L	W	W	L	L	L	L	W	W	L	L	L	L	W	W	L	L	L	L
Populus tremula	L	L	L	L	L	L	L	L	L	L	L	L	L	L	L	L	L	L	L	L	L	L	L	L
Populus nigra	W	W	W	W	W	W	W	W	W	W	W	W	W	W	W	W	W	W	W	W	W	W	W	W
Myrica gale	L	W	L	L	L	L	L	W	L	L	L	L	L	L	L	L	L	L	L	L	L	L	L	L
Juglans regia	W	L	W	W	W	L	W	L	W	W	W	W	W	L	W	W	W	W	W	L	W	W	W	W
Betula pendula	L	L	L	L	L	L	W	L	L	L	L	L	W	L	L	L	L	L	W	L	L	L	L	L
Betula pubescens	L	L	L	L	L	L	L	L	L	L	L	L	L	L	L	L	L	L	L	L	L	L	L	L
Betula humilis	L	L	L	L	L	L	L	L	L	L	L	L	L	L	L	L	L	L	L	L	L	L	L	L
Betula nana	L	L	L	L	L	L	L	L	L	L	L	L	L	L	L	L	L	L	L	L	L	L	L	L
Alnus viridis	L	L	L	L	L	L	L	L	L	L	L	L	L	L	L	L	L	L	L	L	L	L	L	L
Alnus glutinosa	W	W	L	L	L	L	W	W	L	W	L	L	W	W	L	W	L	W	W	W	L	W	L	W
Alnus incana	L	L	L	L	L	L	L	L	L	L	L	L	L	L	L	L	L	L	L	L	L	L	L	L
Alnus cordata	W	W	L	L	W	W	W	W	L	L	W	W	W	W	L	L	W	W	W	W	L	L	W	W
Carpinus betulus	W	L	W	L	L	L	W	L	W	L	L	L	W	L	W	L	L	L	W	W	W	L	W	L
Carpinus orientalis	W	W	W	W	W	W	W	W	W	W	W	W	W	W	W	W	W	W	W	W	W	W	W	W
Ostrya carpinifolia	W	W	W	W	W	W	W	W	W	W	W	W	W	W	W	W	W	W	W	W	W	W	W	W
Corylus avellana	L	W	L	L	L	L	L	W	L	L	L	L	L	W	L	L	L	L	L	W	L	L	L	L
Corylus colurna	W	W	W	W	W	L	W	W	W	W	W	W	W	W	W	W	W	L	W	W	W	W	W	W
Fagus sylvatica	W	W	L	L	L	L	W	W	L	L	L	L	W	W	W	L	L	L	W	W	W	L	L	L
Fagus orientalis	W	L	W	W	L	L	W	L	W	W	L	L	W	L	W	W	L	L	W	L	W	W	L	L
Castanea sativa	W	W	L	W	L	L	W	W	L	W	W	W	W	W	W	W	W	W	W	W	W	W	W	W
Quercus coccifera	W	W	W	W	W	W	W	W	W	W	W	W	W	W	W	W	W	W	W	W	W	W	W	W
Quercus ilex	W	W	W	W	W	W	W	W	W	W	W	W	W	W	W	W	W	W	W	W	W	W	W	W
Quercus rotundifolia	L	L	L	L	L	L	L	L	L	L	L	L	L	L	L	L	L	L	L	L	L	L	L	L
Quercus suber	W	W	L	W	W	W	W	W	L	W	W	W	W	W	L	W	W	W	W	W	W	W	W	W
Quercus trojana	L	L	W	W	L	L	L	L	W	W	W	L	L	L	W	W	W	L	L	L	W	W	W	W
Quercus macrolepis	L	L	W	W	W	W	L	L	W	W	W	W	L	L	W	W	W	W	L	L	W	W	W	W
Quercus crenata	W	W	W	L	W	L	W	W	W	L	W	L	W	W	W	L	W	L	W	W	W	W	W	W
Quercus cerris	W	W	W	W	W	W	W	W	W	W	W	W	W	W	W	W	W	W	W	W	W	W	W	W
Quercus petraea s.lat.	L	L	L	L	L	L	L	L	L	L	L	L	W	L	L	L	L	L	W	L	L	L	L	L
Quercus robur	W	W	L	L	L	L	W	W	L	L	L	L	W	W	L	L	L	L	W	W	L	L	L	L
Quercus pedunculiflora	W	W	W	W	W	W	W	W	W	W	W	W	W	W	W	W	W	W	W	W	W	W	W	W
Quercus frainetto	W	W	W	W	W	W	W	W	W	W	W	W	W	W	W	W	W	W	W	W	W	W	W	W
Quercus pyrenaica	W	L	L	L	L	L	W	L	L	L	L	L	W	L	L	L	L	L	W	L	L	L	L	L
Quercus congesta	W	L	L	L	W	L	W	L	L	L	W	L	W	L	L	L	W	W	W	L	L	L	W	W
Quercus pubescens s.lat.	W	W	W	W	W	W	W	W	W	W	W	W	W	W	W	W	W	W	W	W	W	W	W	W
Quercus faginea	L	L	L	L	L	L	L	L	L	L	L	L	L	L	L	L	L	L	L	L	L	L	L	L
Quercus fruticosa	W	W	L	L	W	W	W	W	L	L	W	W	W	W	L	L	W	W	W	W	L	L	W	W
Ulmus glabra	L	L	L	L	L	L	L	L	L	L	L	L	L	L	L	L	L	L	L	L	L	L	L	L
Ulmus minor coll.	W	W	W	W	W	W	W	W	W	W	W	W	W	W	W	W	W	W	W	W	W	W	W	W
Ulmus laevis	L	L	W	W	L	L	L	L	W	W	L	L	L	L	W	W	L	L	L	L	W	W	L	L
Celtis australis	W	W	W	W	W	W	W	W	W	W	W	W	W	W	W	W	W	W	W	W	W	W	W	W
Ficus carica	W	W	W	W	W	W	W	W	W	W	W	W	W	W	W	W	W	W	W	W	W	W	W	W
Humulus lupulus	L	W	L	L	L	L	L	W	L	L	L	L	L	W	L	L	L	L	L	W	L	W	L	L
Urtica atrovirens	L	L	L	L	L	L	L	L	L	L	L	L	L	L	L	L	L	L	L	L	L	L	L	L
Urtica dioica	W	W	W	W	W	L	W	W	W	W	W	L	W	W	W	W	W	W	W	W	W	W	W	W
Urtica kioviensis	L	L	L	L	L	L	L	L	L	L	L	L	L	L	L	L	L	L	L	L	L	L	L	L
Urtica urens	W	W	W	W	W	L	W	W	W	W	W	L	W	W	W	W	W	W	W	W	W	W	W	W
Urtica membranacea	W	W	W	W	W	W	W	W	W	W	W	W	W	W	W	W	W	W	W	W	W	W	W	W
Urtica pilulifera	W	W	W	W	W	W	W	W	W	W	W	W	W	W	W	W	W	W	W	W	W	W	W	W
Parietaria officinalis	W	W	W	W	L	L	W	W	W	W	W	L	W	W	W	W	W	L	W	W	W	W	W	L
Parietaria judaica	W	W	W	W	W	W	W	W	W	W	W	W	W	W	W	W	W	W	W	W	W	W	W	W
Parietaria mauritanica	W	W	W	W	W	W	W	W	W	W	W	W	W	W	W	W	W	W	W	W	W	W	W	W
Parietaria serbica	W	L	L	L	L	L	W	L	L	L	L	L	L	L	L	L	L	L	W	L	L	L	L	L
Parietaria lusitanica	W	W	W	W	W	W	W	W	W	W	W	W	W	W	W	W	W	W	W	W	W	W	W	W
Parietaria cretica	W	W	W	W	W	W	W	W	W	W	W	W	W	W	W	W	W	W	W	W	W	W	W	W
Soleirolia soleirolii	W	W	L	L	L	L	W	W	L	L	L	L	W	W	L	L	L	L	W	W	L	L	L	L
Comandra elegans	L	W	W	W	L	L	L	W	W	W	L	L	L	W	W	W	L	L	L	W	W	W	L	L
Osyris alba	W	W	W	W	W	W	W	W	W	W	W	W	W	W	W	W	W	W	W	W	W	W	W	W
Osyris quadripartita	W	W	L	L	L	L	W	W	L	L	L	L	W	W	W	L	L	L	W	W	L	L	L	L
Thesium ebracteatum	L	L	L	L	L	L	L	L	L	L	L	L	L	L	L	L	L	L	L	L	L	L	L	L
Thesium linophyllon	L	L	W	L	L	L	L	L	W	L	L	L	L	L	W	L	L	L	L	L	W	L	L	L
Thesium bavarum	L	L	L	L	L	L	L	L	L	L	L	L	L	L	W	L	L	L	L	L	W	L	L	L
Thesium bergeri	L	W	W	W	W	W	L	W	W	W	W	W	L	L	W	W	W	L	L	W	W	W	W	W
Thesium humifusum	L	L	L	L	L	L	L	L	L	L	L	L	L	L	L	L	L	L	L	L	L	L	L	L
Thesium divaricatum	L	L	L	L	L	L	L	L	L	L	L	L	L	L	L	L	L	L	L	L	L	L	L	L
Thesium arvense	W	W	W	W	L	L	W	W	W	W	L	L	L	L	W	W	L	L	L	L	W	W	L	L
Thesium dollineri	L	L	L	L	L	L	L	L	L	L	L	L	L	L	L	L	L	L	L	L	L	L	L	L
Thesium parnassi	L	L	L	L	L	L	L	L	L	L	L	L	L	L	L	L	L	L	L	L	L	L	L	L
Thesium humile	W	W	W	W	W	W	W	W	W	W	W	W	W	W	W	W	W	W	W	W	W	W	W	W
Thesium pyrenaicum	L	L	L	L	L	L	L	L	L	L	L	L	L	L	L	L	L	L	L	L	L	L	L	L
Thesium alpinum	L	L	L	L	L	L	L	L	L	L	L	L	L	L	L	L	L	L	L	L	L	L	L	L
Thesium rostratum	L	L	L	L	L	L	L	L	L	L	L	L	L	L	L	L	L	L	L	L	L	L	L	L
Loranthus europaeus	W	L	W	W	W	L	W	L	W	W	W	W	W	L	W	W	W	L	W	L	W	W	W	W
Viscum album	W	L	L	L	L	L	W	L	L	L	L	L	W	L	L	L	L	L	W	L	L	L	L	L
Arceuthobium oxycedri	L	L	W	W	L	L	L	L	W	W	L	L	L	L	W	W	L	L	L	L	W	W	L	L
Asarum europaeum	L	L	L	L	L	L	L	L	L	L	L	L	L	L	L	L	L	L	L	L	L	L	L	L
Aristolochia baetica	W	W	W	W	W	W	W	W	W	W	W	W	W	W	W	W	W	W	W	W	W	W	W	W
Aristolochia sempervirens	L	L	W	W	W	W	L	L	W	W	W	W	L	L	W	W	W	W	L	L	W	W	W	W
Aristolochia clematitis	W	W	W	W	W	W	W	W	W	W	W	W	W	W	W	W	W	W	W	W	W	W	W	W
Aristolochia pistolochia	L	L	L	L	L	L	L	L	L	L	L	L	L	L	L	L	L	L	L	L	L	L	L	L
Aristolochia rotunda	W	W	W	W	W	W	W	W	W	W	W	W	W	W	W	W	W	W	W	W	W	W	W	W
Aristolochia pallida	W	W	W	W	W	W	W	W	W	W	W	W	W	W	W	W	W	W	W	W	W	W	W	W
Aristolochia longa	W	W	L	L	L	L	W	W	L	L	W	L	W	W	L	L	W	W	W	W	L	L	W	W
Cytinus hypocistis	W	W	W	W	W	W	W	W	W	W	W	W	W	W	W	W	W	W	W	W	W	W	W	W
Cytinus ruber	W	W	W	L	W	W	W	W	W	L	W	W	W	W	W	L	W	W	W	W	W	L	W	W
Cynomorium coccineum	W	W	W	W	W	W	W	W	W	W	W	W	W	W	W	W	W	W	W	W	W	W	W	W
Koenigia islandica	W	L	L	L	L	L	W	L	L	L	L	L	W	L	L	L	L	L	W	L	L	L	L	L
Polygonum equisetiforme	W	W	W	W	W	W	W	W	W	W	W	W	W	W	W	W	W	W	W	W	W	W	W	W
Polygonum romanum	W	W	L	L	W	L	W	W	L	L	L	L	W	W	L	L	W	L	W	W	L	L	W	L
Polygonum maritimum	W	W	W	W	W	W	W	W	W	W	W	W	W	W	W	W	W	W	W	W	W	W	W	W
Polygonum patulum	W	W	W	W	L	L	W	W	W	W	L	L	W	L	W	W	W	L	W	L	W	W	L	L
Polygonum arenarium	W	W	W	W	W	W	W	W	W	W	W	W	W	W	W	W	W	W	W	W	W	W	W	W
Polygonum oxyspermum	L	L	L	L	L	L	L	L	L	L	L	L	L	L	L	L	L	L	L	L	L	L	L	L
Polygonum aviculare s.lat.	W	L	L	L	L	L	W	L	L	L	L	L	W	L	L	L	L	L	W	L	L	L	L	L
Polygonum minus	L	L	L	L	L	L	L	L	L	L	L	L	L	L	L	L	L	L	L	L	L	L	L	L
Polygonum foliosum	L	L	L	L	L	L	L	L	L	L	L	L	L	L	L	L	L	L	L	L	L	L	L	L
Polygonum mite	W	L	W	W	L	L	W	L	W	W	L	L	W	L	W	W	L	L	W	L	W	W	L	L
Polygonum hydropiper	W	W	L	L	L	L	W	W	L	L	L	L	W	W	L	L	L	L	W	W	L	L	L	L
Polygonum salicifolium	W	W	W	W	W	W	W	W	W	W	W	W	W	W	W	W	W	W	W	W	W	W	W	W
Polygonum persicaria	L	W	L	L	L	L	L	W	L	L	L	L	L	W	L	L	L	L	L	W	L	L	L	L
Polygonum lapathifolium	W	W	W	W	W	L	W	W	W	W	W	L	W	W	W	W	W	L	W	W	W	W	W	L
Polygonum amphibium	W	W	L	L	L	L	W	W	L	L	L	L	W	W	W	L	L	L	W	W	W	L	L	L
Polygonum orientale	W	L	W	W	W	W	W	L	W	W	W	W	W	L	W	W	W	W	W	L	W	W	W	W
Polygonum amplexicaule	W	W	L	L	L	L	W	W	L	L	L	L	W	W	L	L	L	L	W	W	L	L	L	L
Polygonum bistorta	L	L	L	L	L	L	L	L	L	L	L	L	L	L	L	L	L	L	L	L	L	L	L	L
Polygonum viviparum	L	L	L	L	L	L	L	L	L	L	L	L	L	L	L	L	L	L	L	L	L	L	L	L
Polygonum alpinum	L	L	L	L	L	L	L	L	L	L	L	L	L	L	L	L	L	L	L	L	L	L	L	L
Polygonum polystachyum	W	W	L	L	L	L	W	W	L	L	L	L	W	W	L	L	L	L	W	W	L	L	L	L
Fallopia convolvulus	L	L	L	L	L	L	L	L	L	L	L	L	L	L	L	L	L	L	L	L	L	L	L	L
Fallopia dumetorum	L	W	W	W	L	L	L	W	W	W	L	L	L	W	W	W	L	L	L	W	W	W	L	L
Reynoutria japonica	W	W	L	L	L	L	W	W	L	L	L	L	W	W	L	L	L	L	W	W	L	L	L	L
Reynoutria sachalinensis	W	L	L	L	L	L	W	L	L	L	L	L	W	L	L	L	L	L	W	L	L	L	L	L
Oxyria digyna	L	L	L	L	L	L	L	L	L	L	L	L	L	L	L	L	L	L	L	L	L	L	L	L
Rumex acetosella s.lat.	L	L	L	L	L	L	L	L	L	L	L	L	L	L	L	L	L	L	L	L	L	L	L	L
Rumex tingitanus	W	W	W	W	W	W	W	W	W	W	W	W	W	W	W	W	W	W	W	W	W	W	W	W
Rumex suffruticosus	L	L	L	L	L	L	L	L	L	L	L	L	L	L	L	L	L	L	L	L	L	L	L	L
Rumex scutatus	L	L	L	L	L	L	L	L	L	L	L	L	L	L	L	L	L	L	L	L	L	L	L	L
Rumex induratus	W	W	L	L	W	W	W	W	W	L	W	W	W	W	W	W	W	W	W	W	W	L	W	W
Rumex tuberosus	W	W	W	W	W	W	W	W	W	W	W	W	L	L	W	W	W	W	W	W	W	W	W	W
Rumex nivalis	L	L	L	L	L	L	L	L	L	L	L	L	L	L	L	L	L	L	L	L	L	L	L	L
Rumex alpestris	L	L	L	L	L	L	L	L	L	L	L	L	L	L	L	L	L	L	L	L	L	L	L	L
Rumex amplexicaulis	L	L	W	L	L	L	L	L	W	L	L	L	L	L	W	L	W	L	L	L	W	L	W	L
Rumex nebroides	L	L	W	L	L	L	L	L	W	L	L	L	L	L	W	L	W	L	L	L	W	L	W	L
Rumex acetosa	L	L	L	L	L	L	L	L	L	L	L	L	L	L	L	L	L	L	L	L	L	L	L	L
Rumex thyrsiflorus	L	L	L	L	L	L	L	L	L	L	L	L	L	L	L	L	L	L	L	L	L	L	L	L
Rumex papillaris	L	L	L	L	L	L	L	L	L	L	L	L	W	L	L	L	L	L	W	W	L	L	L	L
Rumex intermedius	W	L	L	L	L	L	W	L	L	L	L	L	W	W	L	L	L	L	W	L	L	L	L	L
Rumex thyrsoides	L	L	L	L	L	L	L	L	L	L	L	L	W	L	L	L	L	L	W	L	L	L	L	L
Rumex triangulivalvis	L	L	L	L	L	L	L	L	L	L	L	L	L	L	L	L	L	L	L	L	L	L	L	L
Rumex alpinus	L	L	L	L	L	L	L	L	L	L	L	L	L	L	L	L	L	L	L	L	L	L	L	L
Rumex aquaticus	L	L	L	L	L	L	L	L	L	L	L	L	L	L	L	L	L	L	L	L	L	L	L	L
Rumex pseudonatronatus	L	L	L	L	L	L	L	L	L	L	L	L	L	L	L	L	L	L	L	L	L	L	L	L
Rumex longifolius	L	L	L	L	L	L	L	L	L	L	L	L	L	L	L	L	L	L	L	L	L	L	L	L
Rumex confertus	L	L	L	L	L	L	L	L	L	L	L	L	L	L	L	L	L	L	L	L	L	L	L	L
Rumex hydrolapathum	W	W	L	L	L	L	W	W	L	L	L	L	W	W	L	L	L	L	W	W	L	L	L	L
Rumex cristatus	L	L	W	W	W	L	L	L	W	W	W	L	L	L	W	W	L	L	L	L	W	W	W	L
Rumex kerneri	W	W	W	W	L	L	W	W	W	W	L	L	W	W	W	W	L	L	W	W	W	W	L	L
Rumex patientia	W	W	W	W	L	L	W	W	W	W	L	L	W	W	W	W	L	L	W	W	W	W	L	L
Rumex crispus	L	W	L	L	L	L	L	W	L	L	L	L	L	W	L	L	L	L	L	W	L	L	L	L
Rumex stenophyllus	L	L	L	L	L	L	L	L	L	L	L	L	L	L	L	L	L	L	L	L	L	L	L	L
Rumex conglomeratus	W	W	W	W	W	L	W	W	W	W	W	W	W	W	W	W	W	W	W	W	W	W	W	W
Rumex sanguineus	W	W	L	L	L	L	W	W	L	L	L	L	W	W	L	L	L	L	W	W	L	L	L	L
Rumex rupestris	W	W	L	L	L	L	W	W	L	L	L	L	W	W	L	L	L	L	W	W	L	L	L	L
Rumex pulcher	W	W	W	W	W	W	W	W	W	W	W	W	W	W	W	W	W	W	W	W	W	W	W	W
Rumex obtusifolius	L	L	L	L	L	L	L	L	L	L	L	L	L	L	L	L	L	L	L	L	L	L	L	L
Rumex palustris	W	W	W	W	W	L	W	W	W	W	W	W	W	W	W	W	W	W	W	W	W	W	W	W
Rumex maritimus	W	W	L	L	L	L	W	W	L	L	L	L	W	W	L	L	L	L	W	W	L	L	L	L
Rumex bucephalophorus	W	W	L	L	W	L	W	W	L	L	W	W	W	W	L	L	W	W	W	W	L	L	W	W
Emex spinosa	W	W	W	W	W	W	W	W	W	W	W	W	W	W	W	W	W	W	W	W	W	W	W	W
Polycnemum majus	L	L	W	W	L	L	L	L	W	W	L	L	L	L	W	W	L	L	L	L	W	W	L	L
Polycnemum arvense	L	L	W	W	L	L	L	L	W	W	L	L	L	L	W	W	W	L	L	L	W	L	W	L
Polycnemum verrucosum	L	L	L	L	L	L	L	L	L	L	L	L	L	L	L	L	L	L	L	L	L	L	L	L
Polycnemum heuffelii	L	L	L	L	L	L	L	L	W	L	L	L	L	L	L	L	L	L	L	L	L	L	L	L
Beta vulgaris	W	W	L	L	W	W	W	W	L	L	W	W	W	W	L	W	W	W	W	W	L	W	W	W
Beta macrocarpa	W	W	W	W	W	W	W	W	W	W	W	W	W	W	W	W	W	W	W	W	W	W	W	W
Beta trigyna	L	W	L	L	L	L	L	W	L	L	L	L	L	L	L	L	L	L	L	W	L	L	L	L
Chenopodium botrys	W	W	W	W	W	W	W	W	W	W	W	W	W	W	W	W	W	W	W	W	W	W	W	W
Chenopodium schraderanum	L	L	L	L	L	L	L	L	L	L	L	L	L	L	L	L	L	L	L	L	L	L	L	L
Chenopodium ambrosioides	W	W	W	W	W	W	W	W	W	W	W	W	W	W	W	W	W	W	W	W	W	W	W	W
Chenopodium multifidum	W	W	W	W	W	W	W	W	W	W	W	W	W	W	W	W	W	W	W	W	W	W	W	W
Chenopodium bonus-henricus	L	L	L	L	L	L	L	L	L	L	L	L	L	L	L	L	L	L	L	L	L	L	L	L
Chenopodium foliosum	L	L	L	L	L	L	L	L	L	L	L	L	L	L	L	L	L	L	L	L	L	L	L	L
Chenopodium exsuccum	L	L	L	L	L	L	W	L	L	L	L	L	W	L	L	L	L	L	L	L	L	L	L	L
Chenopodium glaucum	L	L	L	L	L	L	L	L	L	L	L	L	L	L	L	L	L	L	L	L	L	L	L	L
Chenopodium rubrum	W	W	L	L	L	L	W	W	L	L	L	L	W	W	L	L	L	L	W	W	L	L	L	L
Chenopodium botryodes	W	W	L	L	L	W	W	W	L	L	W	W	W	W	L	L	L	W	W	W	L	W	W	W
Chenopodium hybridum	L	L	W	W	L	L	L	L	W	W	L	L	L	L	W	W	L	L	L	L	W	W	L	L
Chenopodium polyspermum	W	W	L	L	L	L	W	W	W	W	L	L	W	W	L	W	L	L	W	W	W	W	L	L
Chenopodium vulvaria	W	W	W	W	W	W	W	W	W	W	W	W	W	W	W	W	W	W	W	W	W	W	W	W
Chenopodium urbicum	W	W	W	W	W	W	W	W	W	W	W	W	W	W	W	W	W	W	W	W	W	W	W	W
Chenopodium murale	W	W	W	W	W	W	W	W	W	W	W	W	W	W	W	W	W	W	W	W	W	W	W	W
Chenopodium ficifolium	L	L	L	L	L	L	L	L	L	L	L	L	L	L	L	L	L	L	L	L	L	L	L	L
Chenopodium acerifolium	L	L	L	L	L	L	L	L	L	L	L	L	L	L	L	L	L	L	L	L	L	L	L	L
Chenopodium opulifolium	W	W	W	W	W	W	W	W	W	W	W	W	W	W	W	W	W	W	W	W	W	W	W	W
Chenopodium album s.lat.	W	W	L	L	L	L	W	L	L	L	L	L	W	W	L	L	L	L	W	L	L	L	L	L
Chenopodium suecicum	L	L	L	L	L	L	L	L	L	L	L	L	L	L	L	L	L	L	L	L	L	L	L	L
Atriplex halimus	W	W	W	W	W	W	W	W	W	W	W	W	W	W	W	W	W	W	W	W	W	W	W	W
Atriplex glauca	W	W	W	W	W	W	W	W	W	W	W	W	W	W	W	W	W	W	W	W	W	W	W	W
Atriplex acuminata	L	L	L	L	L	L	L	L	L	L	L	L	L	L	L	L	L	L	L	L	L	L	L	L
Atriplex oblongifolia	L	L	W	W	L	L	L	L	W	W	L	L	L	L	L	L	L	L	L	L	W	L	L	L
Atriplex rosea	W	W	W	W	W	W	W	W	W	W	W	W	W	W	W	W	W	W	W	W	W	W	W	W
Atriplex laciniata	W	W	L	L	L	L	W	W	L	L	L	L	W	W	L	L	L	L	W	W	L	L	L	L
Atriplex tatarica	L	L	W	W	W	W	L	L	W	W	W	W	L	L	W	W	W	W	L	L	W	W	W	W
Atriplex littoralis	L	L	L	L	L	L	L	L	L	L	L	L	L	L	L	L	L	L	L	L	L	L	L	L
Atriplex patula	L	W	L	L	L	L	L	W	L	L	L	L	L	W	L	L	L	L	L	W	L	L	L	L
Atriplex calotheca	L	L	L	L	L	L	L	L	L	L	L	L	L	L	L	L	L	L	L	L	L	L	L	L
Atriplex prostrata	W	W	W	W	W	W	W	W	W	W	W	W	W	W	W	W	W	W	W	W	W	W	W	W
Atriplex glabriuscula	L	L	L	L	L	L	L	L	L	L	L	L	L	L	L	L	L	L	L	L	L	L	L	L
Atriplex longipes	L	L	L	L	L	L	L	L	L	L	L	L	L	L	L	L	L	L	L	L	L	L	L	L
Halimione portulacoides	W	W	W	W	W	W	W	W	W	W	W	W	W	W	W	W	W	W	W	W	W	W	W	W
Halimione pedunculata	L	L	L	L	L	L	L	L	L	L	L	L	L	L	L	L	L	L	L	L	L	L	L	L
Camphorosma monspeliaca	W	W	W	L	L	L	W	W	W	W	W	L	W	W	W	L	W	W	W	W	W	W	W	W
Camphorosma annua	L	L	L	L	L	L	L	L	L	L	L	L	L	L	L	L	L	L	L	L	L	L	L	L
Bassia hirsuta	L	L	L	L	L	L	L	L	L	L	L	L	L	L	L	L	L	L	L	L	L	L	L	L
Kochia prostrata	W	W	L	W	L	L	W	W	L	W	L	L	W	W	L	L	L	L	W	W	L	L	L	L
Kochia laniflora	W	W	W	W	W	W	W	W	W	W	W	W	W	W	W	W	W	W	W	W	W	W	W	W
Kochia scoparia	W	W	W	W	W	W	W	W	W	W	W	W	L	L	W	W	W	L	W	L	W	W	W	W
Corispermum marschallii	L	W	L	L	W	W	L	W	L	L	W	W	L	W	L	L	W	W	L	W	L	L	W	W
Corispermum nitidum	W	W	L	L	L	L	W	W	L	W	L	L	W	W	L	L	L	L	W	W	L	L	L	L
Corispermum intermedium s.la	L	L	L	L	L	L	L	L	L	L	L	L	L	L	L	L	L	L	L	L	L	L	L	L
Corispermum leptopterum	L	L	L	L	L	L	L	L	L	L	L	L	L	L	L	L	L	L	L	L	L	L	L	L
Halocnemum strobilaceum	W	W	W	W	W	W	W	W	W	W	W	W	W	W	W	W	W	W	W	W	W	W	W	W
Arthrocnemum perenne	W	W	W	W	W	W	W	W	W	W	W	W	W	W	W	W	W	W	W	W	W	W	W	W
Arthrocnemum fruticosum	W	W	W	W	W	W	W	W	W	W	W	W	W	W	W	W	W	W	W	W	W	W	W	W
Arthrocnemum macrostachyum	W	W	W	W	W	W	W	W	W	W	W	W	W	W	W	W	W	W	W	W	W	W	W	W
Salicornia europaea group	W	W	L	L	L	L	W	W	L	L	L	L	L	W	L	L	L	L	L	W	L	L	L	L
Salicornia pusilla	W	W	L	L	L	L	W	W	L	L	L	L	W	W	L	L	L	L	W	W	L	L	L	L
Salicornia procumbens group	W	W	L	L	L	L	W	W	L	L	L	L	W	W	L	L	L	L	W	W	L	L	L	L
Suaeda vera	W	W	W	W	W	W	W	W	W	W	W	W	W	W	W	W	W	W	W	W	W	W	W	W
Suaeda maritima	W	W	L	L	W	W	W	W	L	L	W	W	W	W	L	L	L	L	W	W	L	L	L	L
Suaeda splendens	W	W	W	W	W	W	W	W	W	W	W	W	W	W	W	W	W	W	W	W	W	W	W	W
Suaeda altissima	W	W	W	W	W	W	W	W	W	W	W	W	W	W	W	W	W	W	W	W	W	W	W	W
Salsola soda	W	W	W	W	W	W	W	W	W	W	W	W	W	W	W	W	W	W	W	W	W	W	W	W
Salsola kali	W	W	W	W	W	W	W	W	W	W	W	W	W	W	W	W	W	W	W	W	W	W	W	W
Salsola verticillata	W	W	L	L	L	L	W	W	L	L	L	L	W	W	L	L	L	L	W	W	L	L	L	L
Salsola vermiculata	W	W	L	L	L	L	W	W	L	L	L	L	W	W	L	L	L	L	W	W	L	L	L	L
Halogeton sativus	W	W	W	W	W	W	W	W	W	W	W	W	W	W	W	W	W	W	W	W	W	W	W	W
Amaranthus powellii	W	W	W	W	L	L	W	W	W	W	L	W	W	W	W	W	L	W	W	W	W	W	L	W
Amaranthus patulus	W	W	W	W	W	W	W	W	W	W	W	W	W	W	W	W	W	W	W	W	W	W	W	W
Amaranthus retroflexus	W	W	W	W	W	W	W	W	W	W	W	W	W	W	W	W	W	W	W	W	W	W	W	W
Amaranthus muricatus	W	W	W	W	W	W	W	W	W	W	W	W	W	W	W	W	W	W	W	W	W	W	W	W
Amaranthus blitoides	W	W	W	W	W	W	W	W	W	W	W	W	L	W	W	W	W	W	W	W	W	W	W	W
Amaranthus crispus	L	L	W	L	L	L	L	L	W	W	L	L	L	L	W	L	L	L	L	L	W	L	L	L
Amaranthus albus	W	W	W	W	W	W	W	W	W	W	W	W	W	W	W	W	W	W	W	W	W	W	W	W
Amaranthus graecizans	W	W	W	W	W	W	W	W	W	W	W	W	W	W	W	W	W	W	W	W	W	W	W	W
Amaranthus deflexus	W	W	W	W	W	W	W	W	W	W	W	W	W	W	W	W	W	W	W	W	W	W	W	W
Amaranthus lividus	W	W	W	W	W	W	W	W	W	W	W	W	W	W	W	W	W	W	W	W	W	W	W	W
Amaranthus viridis	W	W	W	W	W	W	W	W	W	W	W	W	W	W	W	W	W	W	W	W	W	W	W	W
Phytolacca americana	W	W	W	W	W	W	W	W	W	W	W	W	W	W	W	W	W	W	W	W	W	W	W	W
Aizoon hispanicum	W	W	W	W	W	W	W	W	W	W	W	W	W	W	W	W	W	W	W	W	W	W	W	W
Carpobrotus acinaciformis	W	W	W	W	W	W	W	W	W	W	W	W	W	W	W	W	W	W	W	W	W	W	W	W
Carpobrotus edulis	W	W	L	L	L	L	W	W	L	L	L	L	W	W	L	L	L	W	W	W	L	L	L	W
Mesembryanthemum nodiflorum	W	W	W	L	W	W	W	W	L	L	W	W	W	W	W	L	W	W	W	W	L	L	W	W
Mesembryanthemum crystallinu	W	W	W	W	W	W	W	W	W	W	W	W	W	W	W	W	W	W	W	W	W	W	W	W
Mollugo cerviana	W	W	W	W	L	L	W	W	W	W	L	L	W	W	W	W	L	L	W	L	W	W	L	L
Glinus lotoides	W	W	W	W	W	W	W	W	W	W	W	W	W	W	W	W	W	W	W	W	W	W	W	W
Portulaca oleracea	W	W	W	W	W	W	W	W	W	W	W	W	W	W	W	W	W	W	W	W	W	W	W	W
Portulaca grandiflora	L	L	W	W	L	L	L	L	W	W	L	W	L	L	W	W	L	L	L	L	W	W	L	L
Montia fontana	W	W	L	L	L	L	W	L	L	L	L	L	W	L	L	L	L	L	W	L	L	L	L	L
Claytonia perfoliata	W	W	L	L	L	L	W	W	L	L	L	L	W	W	L	L	L	L	W	W	L	L	L	L
Claytonia sibirica	W	W	L	L	L	L	W	W	L	L	L	L	W	L	L	L	L	L	W	L	L	L	L	L
Arenaria procera	L	L	L	L	L	L	L	L	L	L	L	L	L	L	L	L	L	L	L	L	L	L	L	L
Arenaria armerina	W	W	W	W	W	W	W	W	W	W	W	W	W	W	W	W	W	W	W	W	W	W	W	W
Arenaria aggregata	L	L	L	L	L	L	L	L	L	L	L	L	L	L	L	L	L	L	L	L	L	L	L	L
Arenaria querioides	L	L	L	L	L	L	L	L	L	L	L	L	L	L	L	L	L	L	L	L	L	L	L	L
Arenaria grandiflora	L	L	L	L	L	L	L	L	L	L	L	L	L	L	L	L	L	L	L	L	L	L	L	L
Arenaria montana	W	W	L	L	L	L	W	W	L	L	L	L	W	W	L	L	L	L	W	W	L	L	L	L
Arenaria balearica	L	W	L	L	L	L	L	W	L	L	L	L	L	W	L	L	L	L	L	W	L	L	L	L
Arenaria biflora	L	L	L	L	L	L	L	L	L	L	L	L	L	L	L	L	L	L	L	L	L	L	L	L
Arenaria norvegica	L	L	L	L	L	L	L	L	L	L	L	L	L	L	L	L	L	L	L	L	L	L	L	L
Arenaria multicaulis	L	L	L	L	L	L	L	L	L	L	L	L	L	L	L	L	L	L	L	L	L	L	L	L
Arenaria ciliata	L	L	L	L	L	L	L	L	L	L	L	L	L	L	L	L	L	L	L	L	L	L	L	L
Arenaria filicaulis	L	L	W	W	L	L	L	L	W	W	L	L	L	L	W	W	L	L	L	L	W	W	L	L
Arenaria serpyllifolia	L	W	L	L	L	L	L	W	L	L	L	L	L	W	L	L	L	L	L	W	L	L	L	L
Arenaria leptoclados	W	W	W	L	W	W	W	W	W	L	W	W	W	W	W	L	W	W	W	W	L	L	W	W
Arenaria marschlinsii	L	L	L	L	L	L	L	L	L	L	L	L	L	L	L	L	L	L	L	L	L	L	L	L
Arenaria conferta	L	L	W	L	L	L	L	L	W	L	L	L	L	L	W	L	L	L	L	L	W	W	L	L
Arenaria conimbricensis	W	W	W	W	W	W	W	W	W	L	W	W	W	W	W	W	W	W	W	W	W	W	W	W
Arenaria obtusiflora	W	L	L	L	L	L	W	L	L	L	L	L	W	L	L	L	L	L	W	L	L	L	L	L
Arenaria controversa	L	L	L	L	L	L	W	L	L	L	L	L	L	L	L	L	L	L	W	L	L	L	L	L
Arenaria modesta	W	L	L	L	L	L	W	L	L	L	L	L	W	L	L	L	L	L	W	L	L	L	L	L
Moehringia trinervia	L	L	L	L	L	L	L	L	L	L	L	L	L	L	L	L	L	L	L	L	L	L	L	L
Moehringia pentandra	L	L	L	L	L	L	L	L	L	L	L	L	L	L	L	L	L	L	L	L	L	L	L	L
Moehringia lateriflora	L	L	L	L	L	L	L	L	L	L	L	L	L	L	L	L	L	L	L	L	L	L	L	L
Moehringia pendula	W	L	W	L	L	L	W	L	W	L	L	L	W	L	W	L	L	L	W	L	W	W	L	L
Moehringia bavarica	W	W	W	W	W	W	W	L	W	W	W	W	W	L	W	W	W	L	W	L	W	W	W	W
Moehringia muscosa	L	L	W	W	L	L	L	L	W	W	L	L	L	L	W	W	W	L	L	L	W	W	W	L
Moehringia ciliata	W	L	L	L	L	L	W	L	L	L	L	L	L	L	L	L	L	L	W	L	L	L	L	L
Minuartia viscosa	L	L	L	L	L	L	L	L	L	L	L	L	L	L	L	L	L	L	L	L	L	L	L	L
Minuartia hybrida	W	W	L	L	L	L	W	W	L	L	L	L	W	W	L	L	W	W	W	W	L	L	W	W
Minuartia mediterranea	W	W	W	W	W	W	W	W	W	W	W	W	W	W	W	W	W	W	W	W	W	W	W	W
Minuartia hamata	L	L	L	L	L	L	L	L	L	L	L	L	L	L	L	L	L	L	L	L	L	L	L	L
Minuartia campestris	W	W	L	L	L	L	W	W	L	L	L	L	W	W	L	L	L	L	W	W	L	L	L	L
Minuartia glomerata	L	W	W	W	L	L	L	W	W	W	L	L	L	W	W	W	L	L	L	W	W	W	L	L
Minuartia fastigiata	W	L	W	L	L	L	L	L	W	L	L	L	L	L	W	L	L	L	L	L	W	L	L	L
Minuartia mutabilis	L	L	L	L	L	L	L	L	L	L	L	L	L	L	L	L	L	L	L	L	L	L	L	L
Minuartia setacea	L	L	L	L	L	L	L	L	L	L	L	L	L	L	L	L	L	L	L	L	L	L	L	L
Minuartia bosniaca	W	W	W	L	L	L	W	W	W	L	L	L	W	W	W	W	W	L	W	W	W	W	W	L
Minuartia hirsuta	L	L	L	L	L	L	L	L	L	L	L	L	L	L	L	L	L	L	L	L	L	L	L	L
Minuartia recurva s.str.	L	L	L	L	L	L	L	L	L	L	L	L	L	L	L	L	L	L	L	L	L	L	L	L
Minuartia juressi	L	L	L	L	L	L	L	L	L	L	L	L	L	L	L	L	L	L	L	L	L	L	L	L
Minuartia graminifolia	W	L	W	W	W	L	W	L	W	W	W	W	W	L	W	W	W	L	W	L	W	W	W	L
Minuartia rupestris	L	L	L	L	L	L	L	L	L	L	L	L	L	L	L	L	L	L	L	L	L	L	L	L
Minuartia cherlerioides	L	L	L	L	L	L	L	L	L	L	L	L	L	L	L	L	L	L	L	L	L	L	L	L
Minuartia austriaca	L	L	L	L	L	L	L	L	L	L	L	L	L	L	L	L	L	L	L	L	L	L	L	L
Minuartia villarii	L	L	W	L	L	L	L	L	W	L	L	L	L	L	W	L	L	L	L	L	W	L	L	L
Minuartia verna	L	L	L	L	L	L	L	L	L	L	L	L	L	L	L	L	L	L	L	L	L	L	L	L
Minuartia rubella	L	L	L	L	L	L	L	L	L	L	L	L	L	L	L	L	L	L	L	L	L	L	L	L
Minuartia stricta	L	L	L	L	L	L	L	L	L	L	L	L	L	L	L	L	L	L	L	L	L	L	L	L
Minuartia capillacea	W	L	W	L	W	L	W	L	W	L	W	L	W	L	W	L	W	L	W	L	W	L	W	L
Minuartia laricifolia	L	L	L	L	L	L	L	L	L	L	L	L	L	L	L	L	L	L	L	L	L	L	L	L
Minuartia biflora	L	L	L	L	L	L	L	L	L	L	L	L	L	L	L	L	L	L	L	L	L	L	L	L
Minuartia sedoides	W	L	L	L	L	L	L	L	L	L	L	L	L	L	L	L	L	L	W	L	L	L	L	L
Minuartia geniculata	W	W	W	W	W	W	W	W	W	W	W	W	W	W	W	W	W	W	W	W	W	W	W	W
Honkenya peploides	L	L	L	L	L	L	L	L	L	L	L	L	L	L	L	L	L	L	L	L	L	L	L	L
Bufonia paniculata	L	L	L	L	L	L	L	L	L	L	L	L	L	L	L	L	L	L	L	L	L	L	L	L
Bufonia tenuifolia	L	L	L	L	L	L	L	L	L	L	L	L	L	L	L	L	L	L	L	L	L	L	L	L
Bufonia tuberculata	W	L	L	L	L	L	W	L	L	L	L	L	L	L	L	L	L	L	L	L	L	L	L	L
Bufonia willkommiana	W	W	W	W	W	W	W	W	W	W	W	W	W	W	W	W	W	W	W	W	W	W	W	W
Stellaria nemorum	L	L	L	L	L	L	L	L	L	L	L	L	L	L	L	L	L	L	L	L	L	L	L	L
Stellaria media s.lat.	L	L	L	L	L	L	L	L	L	L	L	L	L	L	L	L	L	L	L	L	L	L	L	L
Stellaria cupaniana	W	L	W	W	W	W	W	L	W	W	W	W	W	L	W	W	W	W	W	L	W	W	W	W
Stellaria neglecta	W	W	L	L	L	L	W	W	L	L	L	L	W	W	L	L	L	L	W	W	L	L	L	L
Stellaria pallida	W	W	L	L	L	L	W	W	L	L	L	L	W	W	L	L	L	L	W	W	L	L	L	L
Stellaria holostea	W	W	L	L	L	L	W	W	L	L	L	L	W	W	L	L	L	L	W	W	L	L	L	L
Stellaria uliginosa	W	W	L	L	L	L	W	W	L	L	L	L	W	W	L	L	L	L	W	W	L	L	L	L
Stellaria palustris	L	L	L	L	L	L	L	L	L	L	L	L	L	L	L	L	L	L	L	L	L	L	L	L
Stellaria graminea	L	L	L	L	L	L	L	L	L	L	L	L	L	L	L	L	L	L	L	L	L	L	L	L
Stellaria longifolia	L	L	L	L	L	L	L	L	L	L	L	L	L	L	L	L	L	L	L	L	L	L	L	L
Stellaria calycantha	L	L	L	L	L	L	L	L	L	L	L	L	L	L	L	L	L	L	L	L	L	L	L	L
Stellaria crassifolia	L	L	L	L	L	L	L	L	L	L	L	L	L	L	L	L	L	L	L	L	L	L	L	L
Pseudostellaria europaea	W	W	W	W	W	W	W	W	W	W	W	W	W	W	W	W	W	W	W	W	W	W	W	W
Holosteum umbellatum	W	W	W	L	L	L	W	W	W	L	L	L	W	W	W	L	L	L	W	W	L	L	L	L
Cerastium cerastoides	L	L	L	L	L	L	L	L	L	L	L	L	L	L	L	L	L	L	L	L	L	L	L	L
Cerastium dubium	W	W	L	L	L	L	W	W	W	L	L	L	L	L	W	L	L	L	W	W	W	L	L	L
Cerastium perfoliatum	L	L	L	L	L	L	L	L	L	L	L	L	L	L	L	L	L	L	L	L	L	L	L	L
Cerastium dichotomum	W	W	L	L	L	L	W	W	L	L	L	L	W	W	L	L	L	L	W	W	L	L	L	L
Cerastium grandiflorum	L	L	W	W	W	L	L	L	W	W	W	W	L	L	W	W	W	L	L	L	W	W	W	W
Cerastium candidissimum	L	L	W	W	W	L	L	L	W	W	W	L	L	L	W	W	W	L	L	L	W	W	W	L
Cerastium moesiacum	W	L	L	L	W	L	W	L	L	L	W	L	W	L	W	L	W	L	W	W	W	L	W	L
Cerastium decalvans	L	L	W	W	L	L	L	L	W	W	L	L	L	L	W	W	L	L	L	L	W	W	L	L
Cerastium gibraltaricum	L	L	L	L	L	L	L	L	L	L	L	L	L	L	L	L	L	L	L	L	L	L	L	L
Cerastium banaticum	L	L	W	W	L	L	L	L	W	W	L	L	L	L	W	W	L	L	L	L	W	W	L	L
Cerastium scaranii	W	W	L	L	W	L	W	W	L	L	W	L	W	W	L	L	W	L	W	W	L	L	W	L
Cerastium arvense	L	L	L	L	L	L	L	L	L	L	L	L	L	L	L	L	L	L	L	L	L	L	L	L
Cerastium glabratum	L	L	L	L	L	L	L	L	L	L	L	L	L	L	L	L	L	L	L	L	L	L	L	L
Cerastium alpinum	L	L	L	L	L	L	L	L	L	L	L	L	L	L	L	L	L	L	L	L	L	L	L	L
Cerastium arcticum	L	L	L	L	L	L	L	L	L	L	L	L	L	L	L	L	L	L	L	L	L	L	L	L
Cerastium uniflorum	L	L	L	L	L	L	L	L	L	L	L	L	L	L	L	L	L	L	L	L	L	L	L	L
Cerastium latifolium	L	L	L	L	L	L	L	L	L	L	L	L	L	L	L	L	L	L	L	L	L	L	L	L
Cerastium pedunculatum	L	L	L	L	L	L	L	L	L	L	L	L	L	L	L	L	L	L	L	L	L	L	L	L
Cerastium carinthiacum	L	L	W	W	L	L	W	L	W	W	L	L	L	L	W	W	W	L	W	L	W	W	W	L
Cerastium sylvaticum	L	L	W	W	W	W	L	L	W	W	W	W	L	L	W	W	W	W	L	L	W	W	W	W
Cerastium fontanum	L	L	L	L	L	L	L	L	L	L	L	L	L	L	L	L	L	L	L	L	L	L	L	L
Cerastium illyricum	L	L	W	W	W	W	L	L	W	W	W	W	L	L	W	W	W	L	L	L	W	W	W	W
Cerastium brachypetalum	W	L	W	W	L	L	W	L	W	L	L	L	W	L	W	W	W	W	W	L	W	L	W	L
Cerastium glomeratum	W	W	L	L	L	L	W	W	L	L	L	L	W	W	L	L	L	L	W	W	L	L	L	L
Cerastium rectum	W	W	L	L	L	L	W	L	L	L	L	L	W	W	L	L	L	L	W	W	W	L	L	L
Cerastium ligusticum	W	W	W	W	W	W	W	W	W	W	W	W	W	W	W	W	W	W	W	W	W	W	W	W
Cerastium semidecandrum	L	W	L	L	L	L	L	W	L	L	L	L	L	W	L	L	L	L	L	W	L	L	L	L
Cerastium pumilum	W	W	L	L	L	L	L	W	L	L	L	L	W	W	L	L	L	L	L	L	L	L	L	L
Cerastium diffusum	W	W	L	L	L	L	W	W	L	L	L	L	W	W	L	L	L	L	W	W	L	L	L	L
Cerastium siculum	W	L	L	L	L	L	W	L	L	L	L	L	W	L	L	L	L	L	W	L	L	L	L	L
Cerastium gracile	L	L	L	L	L	L	L	L	L	L	L	L	L	L	L	L	L	L	L	L	L	L	L	L
Moenchia erecta	W	W	L	L	L	L	W	W	L	L	L	L	W	W	L	L	L	L	W	W	L	L	L	L
Moenchia graeca	L	L	W	W	L	L	L	L	W	W	L	L	L	L	W	W	L	L	L	L	W	W	L	L
Moenchia mantica	W	W	W	W	W	W	W	W	W	W	W	W	W	W	W	W	W	W	W	W	W	W	W	W
Myosoton aquaticum	W	W	W	W	L	L	W	W	W	W	L	L	W	W	W	W	L	L	W	W	W	W	L	L
Sagina nodosa	L	L	L	L	L	L	L	L	L	L	L	L	L	L	L	L	L	L	L	L	L	L	L	L
Sagina nivalis	L	L	L	L	L	L	L	L	L	L	L	L	L	L	L	L	L	L	L	L	L	L	L	L
Sagina caespitosa	L	L	L	L	L	L	L	L	L	L	L	L	L	L	L	L	L	L	L	L	L	L	L	L
Sagina glabra	L	L	L	L	L	L	L	L	L	L	L	L	L	L	L	L	L	L	L	L	L	L	L	L
Sagina subulata	L	L	L	L	L	L	L	L	L	L	L	L	L	L	L	L	L	L	L	L	L	L	L	L
Sagina saginoides	L	L	L	L	L	L	L	L	L	L	L	L	L	L	L	L	L	L	L	L	L	L	L	L
Sagina procumbens	W	L	L	L	L	L	W	L	L	L	L	L	W	L	L	L	L	L	W	L	L	L	L	L
Sagina apetala	W	W	L	L	L	L	W	W	L	L	L	L	W	W	L	L	W	W	W	W	L	L	L	W
Sagina maritima	L	W	L	L	L	L	L	W	L	L	L	L	L	W	L	L	L	L	L	W	L	L	L	L
Scleranthus perennis	L	L	L	L	L	L	L	L	L	L	L	L	L	L	L	L	L	L	L	L	L	L	L	L
Scleranthus annuus	L	L	L	L	L	L	L	L	L	L	L	L	L	L	L	L	L	L	L	L	L	L	L	L
Scleranthus uncinatus	L	L	W	L	L	L	L	L	W	L	L	L	L	L	W	L	W	L	L	L	W	L	W	L
Corrigiola litoralis	W	W	W	W	W	W	W	W	W	W	W	W	W	W	W	W	W	W	W	W	W	W	W	W
Corrigiola telephiifolia	W	W	L	L	L	L	W	W	L	L	L	L	W	W	L	L	L	L	W	W	L	L	W	L
Chaetonychia cymosa	W	W	L	L	W	W	W	W	L	L	W	W	W	W	L	L	W	W	W	W	L	L	W	W
Paronychia echinulata	W	W	W	W	W	W	W	W	W	W	W	W	W	W	W	W	W	W	W	W	W	W	W	W
Paronychia suffruticosa	W	W	L	L	L	L	W	W	W	W	L	L	W	W	W	W	L	L	W	W	L	L	L	L
Paronychia argentea	W	W	L	L	L	L	W	W	L	L	L	L	W	W	L	L	W	W	W	W	L	L	W	W
Paronychia polygonifolia	L	L	L	L	L	L	L	L	L	L	L	L	L	L	L	L	L	L	L	L	L	L	L	L
Paronychia aretioides	L	L	L	L	L	L	L	L	L	L	L	L	L	L	L	L	L	L	L	L	L	L	L	L
Paronychia kapela	L	L	W	L	L	L	L	L	W	L	L	L	L	L	W	L	L	L	L	L	W	L	L	L
Paronychia cephalotes	L	W	W	W	L	L	L	W	W	W	L	L	L	L	W	W	L	L	L	W	W	W	L	L
Paronychia macrosepala	W	W	W	W	W	W	W	W	W	W	W	W	W	W	W	W	W	W	W	W	W	W	W	W
Paronychia capitata	W	W	L	L	L	L	W	W	L	L	L	L	W	W	L	L	L	L	W	W	L	L	L	L
Herniaria glabra	L	L	L	L	L	L	L	L	L	L	L	L	L	L	L	L	L	L	L	L	L	L	L	L
Herniaria ciliolata	W	W	W	W	W	W	W	W	W	W	W	W	W	W	W	W	W	W	W	W	W	W	W	W
Herniaria alpina	L	L	L	L	L	L	L	L	L	L	L	L	L	L	L	L	L	L	L	L	L	L	L	L
Herniaria parnassica	L	L	W	W	L	L	L	L	W	W	L	L	L	L	W	W	L	L	L	L	W	W	L	L
Herniaria hirsuta	W	W	W	W	W	W	W	W	W	W	W	W	W	W	W	W	W	W	W	W	W	W	W	W
Herniaria lusitanica	W	L	L	L	L	L	W	L	L	L	L	L	W	W	L	L	L	L	W	W	L	L	L	L
Herniaria scabrida	L	L	L	L	L	L	L	L	L	L	L	L	L	L	L	L	L	L	L	L	L	L	L	L
Herniaria incana	L	W	W	W	L	L	L	W	W	W	W	W	L	W	W	W	L	L	L	W	W	W	W	W
Herniaria latifolia	L	L	L	L	L	L	L	L	L	L	L	L	L	L	L	L	L	L	L	L	L	L	L	L
Herniaria fruticosa	W	W	L	L	L	L	W	W	W	L	L	L	W	W	L	L	L	L	W	W	L	L	L	L
Illecebrum verticillatum	W	W	W	W	W	L	W	W	W	W	W	W	W	W	W	W	W	W	W	W	W	W	W	W
Polycarpon tetraphyllum s.la	W	W	W	W	W	W	W	W	W	W	W	W	W	W	W	W	W	W	W	W	W	W	W	W
Polycarpon diphyllum	W	W	W	W	W	W	W	W	W	W	W	W	W	W	W	W	W	W	W	W	W	W	W	W
Polycarpon alsinifolium	W	W	W	W	W	W	W	W	W	W	W	W	W	W	W	W	W	W	W	W	W	W	W	W
Ortegia hispanica	L	L	L	L	L	L	L	L	L	L	L	L	L	L	L	L	L	L	L	L	L	L	L	L
Loeflingia hispanica	W	W	W	W	W	W	W	W	W	W	W	W	W	W	W	W	W	W	W	W	W	W	W	W
Loeflingia baetica	W	W	W	W	W	W	W	W	W	W	W	W	W	W	W	W	W	W	W	W	W	W	W	W
Spergula arvensis	W	L	L	L	L	L	W	L	L	L	L	L	W	L	L	L	L	L	W	L	L	L	L	L
Spergula morisonii	L	L	L	L	L	L	L	L	L	L	L	L	L	L	L	L	L	L	L	L	L	L	L	L
Spergula pentandra	W	W	L	L	W	L	W	W	L	L	W	L	W	W	L	L	W	L	W	W	L	L	W	L
Spergularia rupicola	W	W	W	W	L	L	W	W	W	W	W	W	W	W	W	W	W	W	W	W	W	W	W	W
Spergularia maritima	W	W	L	L	L	L	W	W	L	L	L	L	L	W	L	L	L	L	L	W	L	L	L	L
Spergularia salina	L	L	L	L	L	L	L	L	L	L	L	L	L	L	L	L	L	L	L	L	L	L	L	L
Spergularia segetalis	L	L	L	L	L	L	L	L	L	L	L	L	L	L	L	L	L	L	L	L	L	L	L	L
Spergularia diandra	W	W	W	W	W	W	W	W	W	W	W	W	W	W	W	W	W	W	W	W	W	W	W	W
Spergularia purpurea	W	W	L	L	W	W	W	W	L	L	W	W	W	W	L	L	W	W	W	W	L	L	W	W
Spergularia rubra	L	W	L	L	L	L	L	W	L	L	L	L	L	W	L	L	L	L	L	W	L	L	L	L
Spergularia nicaeensis	W	W	W	W	W	W	W	W	W	W	W	W	W	W	W	W	W	W	W	W	W	W	W	W
Spergularia capillacea	L	L	L	L	L	L	L	L	L	L	L	L	L	L	L	L	L	L	L	L	L	L	W	L
Spergularia bocconei	W	W	W	W	W	W	W	W	W	W	W	W	W	W	W	W	W	W	W	W	W	W	W	W
Spergularia echinosperma	L	W	L	L	L	L	L	W	L	L	L	L	L	W	L	L	L	L	L	W	L	L	L	L
Telephium imperati	L	W	L	L	L	L	L	W	L	L	L	L	L	L	L	L	L	L	L	L	L	L	L	L
Lychnis coronaria	W	W	W	W	W	L	W	W	W	W	W	L	W	W	W	W	W	L	W	W	W	W	W	W
Lychnis flos-jovis	L	L	L	L	L	L	L	L	L	L	L	L	L	L	L	L	L	L	L	L	L	L	L	L
Lychnis flos-cuculi	W	W	L	L	L	L	W	W	L	L	L	L	W	W	W	L	L	L	W	W	W	L	L	L
Lychnis viscaria	L	L	L	L	L	L	L	L	L	L	L	L	L	L	L	L	L	L	L	L	L	L	L	L
Lychnis alpina	L	L	L	L	L	L	L	L	L	L	L	L	L	L	L	L	L	L	L	L	L	L	L	L
Agrostemma githago	W	L	W	W	W	W	W	L	W	W	W	W	W	L	W	W	W	W	W	L	W	W	W	W
Silene italica	W	W	W	W	W	W	W	W	W	W	W	W	W	W	W	W	W	W	W	W	W	W	W	W
Silene mellifera	W	W	L	L	L	L	W	W	L	L	L	L	W	W	L	L	L	L	W	L	L	L	L	L
Silene coutinhoi	L	L	L	L	L	L	L	L	L	L	L	L	L	L	L	L	L	L	L	L	L	L	L	L
Silene paradoxa	L	L	W	W	L	L	L	L	W	W	L	L	L	L	W	W	W	L	L	L	W	W	W	L
Silene fruticosa	W	W	W	W	W	W	W	W	W	W	W	W	W	W	W	W	W	W	W	W	W	W	W	W
Silene gigantea	L	L	W	W	W	W	L	L	W	W	L	W	L	L	W	W	L	L	L	L	W	W	L	W
Silene nutans	L	L	L	L	L	L	L	L	L	L	L	L	L	L	L	L	L	L	L	L	L	L	L	L
Silene viridiflora	W	W	W	W	W	L	W	W	W	W	W	W	W	W	W	W	W	W	W	W	W	W	W	W
Silene bupleuroides	L	W	W	W	L	L	L	W	W	W	L	L	L	L	W	W	L	L	L	W	W	W	L	L
Silene chlorantha	L	L	L	L	L	L	L	L	L	L	L	L	L	L	L	L	L	L	L	L	L	L	L	L
Silene frivaldszkyana	L	W	W	W	L	L	L	W	W	W	L	L	L	W	W	W	L	L	L	W	W	W	L	L
Silene multiflora	L	L	L	L	L	L	L	L	L	L	L	L	L	L	L	L	L	L	L	L	L	L	L	L
Silene viscosa	L	L	L	L	L	L	L	L	L	L	L	L	L	L	L	L	L	L	L	L	L	L	L	L
Silene radicosa	L	L	W	W	L	L	L	L	W	W	L	L	L	L	W	W	L	L	L	L	W	W	L	L
Silene tatarica	L	L	L	L	L	L	L	L	L	L	L	L	L	L	L	L	L	L	L	L	L	L	L	L
Silene uralensis	L	L	L	L	L	L	L	L	L	L	L	L	L	L	L	L	L	L	L	L	L	L	L	L
Silene roemeri	L	L	W	L	L	L	L	L	W	L	L	L	L	L	W	L	L	L	L	L	W	L	L	L
Silene sendtneri	L	W	L	L	L	L	L	W	L	L	L	L	L	W	L	L	L	L	L	W	L	L	L	L
Silene borysthenica	L	L	L	L	L	L	L	L	L	L	L	L	L	L	L	L	L	L	L	L	L	L	L	L
Silene otites group	L	L	L	L	L	L	L	L	L	L	L	L	L	L	L	L	L	L	L	L	L	L	L	L
Silene exaltata	W	W	W	W	L	L	W	W	W	W	L	L	W	L	W	W	L	L	W	W	W	W	L	L
Silene vulgaris	W	L	W	L	L	L	W	L	W	L	W	L	W	W	W	L	W	L	W	W	W	L	W	L
Silene uniflora	W	W	L	L	L	L	W	W	L	L	L	L	W	W	L	L	L	L	W	W	L	L	L	L
Silene fabarioides	L	L	L	L	L	L	L	L	L	L	L	L	L	L	L	L	L	L	L	L	L	L	L	L
Silene flavescens	L	W	W	L	L	L	L	W	W	L	L	L	L	W	W	L	L	L	L	W	W	W	L	L
Silene vallesia	L	L	L	L	L	L	L	L	L	L	L	L	L	L	L	L	L	L	L	L	L	L	L	L
Silene boryi	L	L	L	L	L	L	L	L	L	L	L	L	L	L	L	L	L	L	L	L	L	L	L	L
Silene succulenta	L	L	L	L	L	L	L	L	L	L	L	L	L	L	L	L	L	L	L	L	L	L	L	L
Silene saxifraga s.str.	L	L	W	L	L	L	L	L	W	L	L	L	L	L	W	L	L	L	L	L	W	L	L	L
Silene parnassica	L	L	W	L	L	L	L	L	W	L	L	L	L	L	W	L	L	L	L	L	W	L	L	L
Silene multicaulis	L	L	W	W	L	L	L	L	W	W	L	L	L	L	W	W	L	L	L	L	W	W	L	L
Silene waldsteinii	W	W	W	L	L	L	W	W	W	W	L	L	W	W	W	W	L	L	W	W	W	W	L	L
Silene legionensis	L	L	L	L	L	L	L	L	L	L	L	L	L	L	L	L	L	L	L	L	L	L	L	L
Silene acaulis	L	L	L	L	L	L	L	L	L	L	L	L	L	L	L	L	L	L	L	L	L	L	L	L
Silene rupestris	L	L	L	L	L	L	L	L	L	L	L	L	L	L	L	L	L	L	L	L	L	L	L	L
Silene lerchenfeldiana	W	W	W	W	L	L	W	W	W	W	L	L	L	L	W	W	L	L	W	L	W	W	L	L
Silene pusilla	L	L	L	L	L	L	L	L	L	L	L	L	L	L	L	L	L	L	L	L	L	L	L	L
Silene alpestris	L	L	W	W	L	L	L	L	W	W	L	L	L	L	W	W	L	L	L	L	W	W	L	L
Silene armeria	L	L	W	W	L	L	L	L	W	W	W	L	L	L	W	W	W	W	L	L	W	W	W	W
Silene compacta	L	L	L	L	L	L	L	L	L	L	L	L	L	L	L	L	L	L	L	L	L	L	L	L
Silene asterias	W	W	W	W	L	L	W	W	W	W	L	L	W	W	W	W	L	L	W	W	W	W	L	L
Silene noctiflora	L	L	L	L	L	L	L	L	L	L	L	L	L	L	L	L	L	L	L	L	L	L	L	L
Silene latifolia	W	W	L	L	L	L	W	W	L	L	L	L	W	W	L	L	L	L	W	W	L	L	L	L
Silene marizii	L	L	L	L	L	L	L	L	L	L	L	L	L	L	L	L	L	L	L	L	L	L	L	L
Silene dioica	W	L	L	L	L	L	W	L	L	L	L	L	W	L	L	L	L	L	W	L	L	L	L	L
Silene heuffelii	L	L	W	L	L	L	L	L	W	W	L	L	L	L	W	L	L	L	L	L	W	W	L	L
Silene portensis	W	W	L	L	L	L	W	W	L	L	L	L	W	W	L	L	L	L	W	W	L	L	L	L
Silene inaperta	W	W	L	L	L	L	W	W	L	L	L	L	W	W	L	L	L	L	W	W	L	L	L	L
Silene fuscata	W	W	W	W	W	W	W	W	W	W	W	W	W	W	W	W	W	W	W	W	W	W	W	W
Silene rubella	W	W	W	W	W	W	W	W	W	W	W	W	W	W	W	W	W	W	W	W	W	W	W	W
Silene sedoides	W	W	W	W	W	W	W	W	W	W	W	W	W	W	W	W	W	W	W	W	W	W	W	W
Silene cretica	W	W	W	W	W	W	W	W	W	W	W	W	W	W	W	W	W	W	W	W	W	W	W	W
Silene muscipula	L	L	L	L	L	L	L	L	L	L	L	L	L	L	L	L	L	L	L	L	L	L	L	L
Silene behen	W	W	W	W	W	W	W	W	W	W	W	W	W	W	W	W	W	W	W	W	W	W	W	W
Silene gallinyi	L	W	W	W	L	W	L	W	W	W	W	W	L	W	W	W	L	W	L	W	W	W	W	W
Silene laeta	W	W	L	L	W	W	W	W	L	L	W	W	W	W	L	L	W	W	W	W	L	L	W	W
Silene coeli-rosa	W	W	W	W	W	W	W	W	W	W	W	W	W	W	W	W	W	W	W	W	W	W	W	W
Silene pendula	W	W	W	W	W	W	W	W	W	W	W	W	W	W	W	W	W	W	W	W	W	W	W	W
Silene psammitis	L	L	L	L	L	L	L	L	L	L	L	L	L	L	L	L	L	L	L	L	L	L	L	L
Silene littorea	W	W	L	L	L	L	W	W	L	L	L	L	W	W	L	L	L	L	W	W	L	L	L	L
Silene dichotoma	L	L	L	L	L	L	L	L	L	L	L	L	L	L	L	L	L	L	L	L	L	L	L	L
Silene niceensis	W	W	L	L	L	W	W	W	L	L	L	W	W	W	L	L	W	W	W	W	L	L	W	W
Silene scabrifolia	L	L	L	L	L	L	L	L	L	L	L	L	L	L	L	L	L	L	L	L	L	L	L	L
Silene micropetala	W	W	W	W	W	W	W	W	W	W	W	W	W	W	W	W	W	W	W	W	W	W	W	W
Silene nocturna	W	W	W	W	W	W	W	W	W	W	W	W	W	W	W	W	W	W	W	W	W	W	W	W
Silene gallica	W	W	W	W	W	W	W	W	W	W	W	W	W	W	W	W	W	W	W	W	W	W	W	W
Silene bellidifolia	W	W	W	W	W	W	W	W	W	W	W	W	W	W	W	W	W	W	W	W	W	W	W	W
Silene cerastoides	W	W	L	L	W	W	W	W	L	L	W	W	W	W	L	L	W	W	W	W	L	L	W	W
Silene tridentata	W	W	W	W	W	W	W	W	W	W	W	W	W	W	W	W	W	L	W	W	W	W	W	L
Silene colorata	W	W	W	W	W	W	W	W	W	W	W	W	W	W	W	W	W	W	W	W	W	W	W	W
Silene secundiflora	W	W	L	L	W	L	W	W	L	L	W	L	W	W	L	L	L	L	W	W	L	L	L	L
Silene apetala	W	W	W	W	W	W	W	W	W	W	W	W	W	W	W	W	W	W	W	W	W	W	W	W
Silene conica	L	L	W	W	W	W	L	L	L	W	W	W	L	L	L	L	W	W	L	L	L	L	W	W
Silene conoidea	L	L	L	L	L	L	L	L	L	L	L	L	L	L	L	L	L	L	L	L	L	L	L	L
Cucubalus baccifer	W	L	W	W	L	L	W	L	W	W	W	L	W	L	W	W	W	W	W	L	W	W	W	W
Drypis spinosa	L	L	W	W	L	L	L	L	W	W	L	L	L	L	W	W	L	L	L	L	W	W	W	L
Gypsophila repens	L	L	L	L	L	L	L	L	L	L	L	L	L	L	L	L	L	L	L	L	L	L	L	L
Gypsophila fastigiata	L	L	L	L	L	L	L	L	L	L	L	L	L	L	L	L	L	L	L	L	L	L	L	L
Gypsophila struthium	W	W	L	L	L	L	W	W	L	L	L	L	W	W	L	L	L	L	W	W	L	L	L	L
Gypsophila pallasii	L	W	L	W	W	W	W	W	L	W	W	W	W	W	L	W	W	W	W	W	L	W	W	W
Gypsophila paniculata	L	L	L	L	L	L	L	L	L	L	L	L	L	L	L	L	L	L	L	L	L	L	L	L
Gypsophila arrostii	W	W	W	L	W	W	W	W	W	L	W	W	W	W	W	L	W	W	W	W	W	L	W	W
Gypsophila muralis	L	L	W	W	L	L	L	L	W	W	L	L	L	L	W	W	L	L	L	L	W	W	L	L
Saponaria bellidifolia	W	W	W	L	L	L	W	W	W	L	W	L	W	W	W	L	W	L	W	W	W	W	W	L
Saponaria pumila	L	L	L	L	L	L	L	L	L	L	L	L	L	L	L	L	L	L	L	L	L	L	L	L
Saponaria glutinosa	L	L	L	L	L	L	L	L	L	L	L	L	L	L	L	L	L	L	L	L	L	L	L	L
Saponaria calabrica	L	L	W	W	L	L	L	L	W	W	L	L	L	L	W	W	L	L	L	L	W	W	L	L
Saponaria ocymoides	L	L	L	L	L	L	L	L	L	L	L	L	L	L	L	L	L	L	L	L	L	L	L	L
Saponaria officinalis	W	W	L	W	L	L	W	W	L	W	L	L	W	W	L	W	L	W	W	W	L	W	L	W
Vaccaria hispanica	L	L	W	W	L	L	L	L	W	W	L	L	L	L	W	W	L	L	L	L	W	W	L	L
Petrorhagia illyrica	L	W	W	W	L	L	L	W	W	W	L	L	L	W	W	W	L	L	L	W	W	W	L	L
Petrorhagia saxifraga	W	W	W	W	W	W	W	W	W	W	W	W	W	W	W	W	W	W	W	W	W	W	W	W
Petrorhagia prolifera	W	W	W	W	W	W	W	W	W	W	W	W	W	W	W	W	W	W	W	W	W	W	W	W
Petrorhagia nanteuilii	W	L	L	L	L	L	W	L	L	L	L	L	W	L	L	L	L	L	W	L	L	L	L	L
Petrorhagia velutina	W	W	W	W	W	W	W	W	W	W	W	W	W	W	W	W	W	W	W	W	W	W	W	W
Petrorhagia glumacea	L	L	W	W	W	W	L	L	W	W	W	W	L	L	W	W	W	W	L	L	W	W	W	W
Dianthus seguieri	W	L	L	L	L	L	W	L	L	L	L	L	W	L	L	L	L	L	W	L	L	L	L	L
Dianthus collinus	L	L	L	L	L	L	L	L	L	L	L	L	L	L	L	L	L	L	L	L	L	L	L	L
Dianthus furcatus	L	L	W	L	L	L	L	L	W	L	L	L	L	L	W	L	W	L	L	L	W	L	L	L
Dianthus trifasciculatus	L	L	W	W	L	L	L	L	W	W	L	L	L	L	W	W	L	L	L	L	W	W	L	L
Dianthus membranaceus	L	L	L	W	L	L	L	L	L	W	L	L	L	L	L	W	L	L	L	L	L	W	L	L
Dianthus barbatus	L	L	W	W	W	W	L	L	W	W	W	W	L	L	W	W	W	W	L	L	W	W	W	W
Dianthus monspessulanus	W	W	W	L	W	L	W	L	W	L	W	L	W	L	W	L	W	L	W	W	W	L	W	L
Dianthus sternbergii	W	L	W	W	L	L	W	L	W	W	W	L	W	L	W	W	W	L	W	L	W	W	W	L
Dianthus glacialis	L	L	L	L	L	L	L	L	L	L	L	L	L	L	L	L	L	L	L	L	L	L	L	L
Dianthus gratianopolitanus	L	L	L	L	L	L	L	L	L	L	L	L	L	L	L	L	L	L	L	L	L	L	L	L
Dianthus sylvestris	W	L	W	W	W	W	W	L	W	W	W	W	W	L	W	L	W	W	W	L	W	W	W	W
Dianthus subacaulis	L	L	L	L	L	L	L	L	L	L	L	L	L	L	L	L	L	L	L	L	L	L	L	L
Dianthus hispanicus	L	L	L	L	L	L	L	L	L	L	L	L	L	L	L	L	L	L	L	L	L	L	L	L
Dianthus langeanus	L	L	L	L	L	L	L	L	L	L	L	L	L	L	L	L	W	L	L	L	L	L	W	L
Dianthus laricifolius	L	L	L	L	L	L	L	L	L	L	L	L	L	L	L	L	L	L	L	L	L	L	L	L
Dianthus lusitanus	L	L	L	L	L	L	L	L	L	L	L	L	L	L	L	L	L	L	L	L	L	L	L	L
Dianthus serrulatus	W	W	L	L	L	L	W	W	L	L	L	L	W	W	L	L	L	L	W	W	L	L	L	L
Dianthus scaber	L	L	L	L	L	L	L	L	L	L	L	L	L	L	L	L	L	L	L	L	L	L	L	L
Dianthus cintranus	W	W	L	L	W	W	W	W	L	L	W	L	W	W	L	L	W	W	W	W	L	L	W	W
Dianthus petraeus	W	W	W	W	W	L	W	W	W	W	W	L	W	W	W	W	W	L	W	W	W	W	W	L
Dianthus integer	L	L	L	L	L	L	L	L	L	L	L	L	L	L	L	L	L	L	L	L	L	L	L	L
Dianthus spiculifolius	L	L	L	L	L	L	L	L	L	L	L	L	L	L	L	L	L	L	L	L	L	L	L	L
Dianthus plumarius	L	L	L	L	L	L	L	L	L	L	L	L	L	L	L	L	L	L	L	L	L	L	L	L
Dianthus serotinus	L	L	L	L	L	L	L	L	L	L	L	L	L	L	L	L	L	L	L	L	L	L	L	L
Dianthus arenarius	L	L	L	L	L	L	L	L	L	L	L	L	L	L	L	L	L	L	L	L	L	L	L	L
Dianthus gallicus	W	W	L	W	L	L	W	W	L	W	L	L	W	W	L	W	L	W	W	W	L	W	L	W
Dianthus superbus	L	L	L	L	L	L	L	L	L	L	L	L	L	L	L	L	L	L	L	L	L	L	L	L
Dianthus deltoides	L	L	L	L	L	L	L	L	L	L	L	L	L	L	L	L	L	L	L	L	L	L	L	L
Dianthus monadelphus	W	W	W	W	L	L	W	W	W	W	L	L	W	W	W	W	L	L	W	W	W	W	L	L
Dianthus gracilis	L	L	W	W	L	L	L	L	W	W	L	L	L	L	W	W	L	L	L	L	W	W	L	L
Dianthus viscidus	L	L	W	W	L	L	L	L	W	W	L	L	L	L	W	W	L	L	L	L	W	W	L	L
Dianthus armeria	W	W	W	W	L	L	W	W	W	W	W	W	W	W	W	W	W	W	W	W	W	W	W	W
Dianthus pseudarmeria	W	W	L	L	L	L	W	W	L	L	L	L	W	W	L	L	L	L	W	W	L	L	L	L
Dianthus ciliatus	W	W	W	W	W	W	W	W	W	W	W	W	W	W	W	W	W	W	W	W	W	W	W	W
Dianthus rupicola	W	W	W	W	W	W	W	W	W	W	W	W	W	W	W	W	W	W	W	W	W	W	W	W
Dianthus fruticosus	W	W	W	W	W	W	W	W	W	W	W	W	W	W	W	W	W	W	W	W	W	W	W	W
Dianthus ferrugineus s.lat.	W	W	W	W	W	W	W	W	W	W	W	W	W	W	W	W	W	W	W	W	W	W	W	W
Dianthus balbisii	W	W	W	W	W	W	W	W	W	W	W	W	W	W	W	W	W	W	W	W	W	W	W	W
Dianthus pinifolius	L	L	W	W	L	L	L	L	W	W	L	L	L	L	W	W	L	L	L	L	W	W	L	L
Dianthus giganteus	W	W	W	W	L	L	W	W	W	W	W	W	W	W	W	W	L	L	W	W	W	W	L	W
Dianthus giganteiformis	L	L	W	L	L	L	L	L	W	L	L	L	L	L	W	L	L	L	L	L	W	L	L	L
Dianthus carthusianorum	L	L	L	L	L	L	L	L	L	L	L	L	L	L	L	L	L	L	L	L	L	L	L	L
Dianthus cruentus	L	L	W	W	L	L	L	L	W	W	L	L	L	L	W	W	L	L	L	L	W	W	L	L
Dianthus tristis	W	W	W	L	L	L	W	W	W	L	L	L	W	L	W	L	L	L	W	L	W	L	L	L
Dianthus stenopetalus	L	L	W	W	L	L	L	L	W	W	L	L	L	L	W	W	L	L	L	L	W	W	L	L
Dianthus moesiacus	L	W	W	W	L	L	L	W	W	W	L	L	L	W	W	W	L	L	L	W	W	W	L	L
Velezia rigida	L	L	L	L	L	L	L	L	L	L	L	L	L	L	L	L	L	L	L	L	L	L	L	L
Nymphaea alba	W	W	L	L	L	L	W	W	L	L	L	L	W	W	L	L	L	L	W	W	L	L	L	L
Nymphaea candida	L	L	L	L	L	L	L	L	L	L	L	L	L	L	L	L	L	L	L	L	L	L	L	L
Nymphaea tetragona	L	L	L	L	L	L	L	L	L	L	L	L	L	L	L	L	L	L	L	L	L	L	L	L
Nuphar lutea	W	L	W	L	L	L	W	L	W	L	L	L	W	L	W	L	W	L	W	L	W	L	W	L
Nuphar pumila	L	L	L	L	L	L	L	L	L	L	L	L	L	L	L	L	L	L	L	L	L	L	L	L
Ceratophyllum demersum	W	W	W	W	W	W	W	W	W	W	W	W	W	W	W	W	W	W	W	W	W	W	W	W
Ceratophyllum submersum	W	W	W	W	L	L	W	W	W	W	L	W	W	W	W	W	W	W	W	W	W	W	W	W
Helleborus foetidus	W	L	L	L	L	L	L	L	L	L	L	L	W	L	L	L	L	L	L	L	L	L	L	L
Helleborus viridis	W	W	L	L	L	L	W	W	L	L	L	L	W	W	L	L	L	L	W	W	L	L	L	L
Helleborus odorus	W	W	W	W	W	L	W	W	W	W	W	W	W	W	W	W	W	L	W	W	W	W	W	W
Helleborus multifidus	W	L	W	W	W	W	W	L	W	W	W	W	W	L	W	W	W	W	W	L	W	W	W	W
Helleborus bocconei	W	W	W	L	W	L	W	W	W	L	W	L	W	W	W	L	W	L	W	W	W	W	W	L
Helleborus dumetorum	L	L	L	L	L	L	L	L	L	L	L	L	L	L	L	L	L	L	L	L	L	L	L	L
Helleborus purpurascens	L	L	W	W	L	L	L	L	W	W	W	L	L	L	W	W	W	L	L	L	W	W	W	W
Helleborus niger	W	W	W	W	W	W	W	W	W	W	W	W	W	W	W	W	W	W	W	W	W	W	W	W
Eranthis hyemalis	W	L	W	L	W	L	W	L	W	L	W	L	W	L	W	L	W	L	W	L	W	L	W	L
Callianthemum coriandrifoliu	L	L	L	L	L	L	L	L	L	L	L	L	L	L	L	L	L	L	L	L	L	L	L	L
Nigella arvensis	W	W	W	W	W	W	W	W	W	W	W	W	W	L	W	W	W	W	W	W	W	W	W	W
Nigella hispanica	W	W	W	W	W	W	W	W	W	W	W	W	W	W	W	W	W	W	W	W	W	W	W	W
Nigella gallica	L	L	L	L	L	L	L	L	L	L	L	L	L	L	L	L	L	L	L	L	L	L	L	L
Nigella damascena	W	W	W	W	W	W	W	W	W	W	W	W	W	W	W	W	W	W	W	W	W	W	W	W
Trollius europaeus	L	L	L	L	L	L	L	L	L	L	L	L	L	L	L	L	L	L	L	L	L	L	L	L
Isopyrum thalictroides	L	L	L	L	L	L	L	L	L	L	L	L	L	L	L	L	L	L	L	L	L	L	L	L
Actaea spicata	L	L	L	L	L	L	L	L	L	L	L	L	L	L	L	L	L	L	L	L	L	L	L	L
Actaea erythrocarpa	L	L	L	L	L	L	L	L	L	L	L	L	L	L	L	L	L	L	L	L	L	L	L	L
Cimicifuga europaea	L	L	L	L	L	L	L	L	L	L	L	L	L	L	L	L	L	L	L	L	L	L	L	L
Caltha palustris	L	L	L	L	L	L	L	L	L	L	L	L	L	L	L	L	L	L	L	L	L	L	L	L
Aconitum lycoctonum	L	L	L	L	L	L	L	L	L	L	L	L	L	L	L	L	L	L	L	L	L	L	L	L
Aconitum anthora	L	L	W	L	L	L	L	L	W	L	L	L	L	L	W	L	L	L	L	L	W	L	L	L
Aconitum variegatum	L	L	L	L	L	L	L	L	L	L	L	L	L	L	L	L	L	L	L	L	L	L	L	L
Aconitum toxicum	L	L	L	L	L	L	L	L	L	L	L	L	L	L	L	L	L	L	L	L	W	L	L	L
Aconitum degenii	L	L	L	L	L	L	L	L	L	L	L	L	L	L	L	L	L	L	L	L	L	L	L	L
Aconitum napellus	L	L	L	L	L	L	L	L	L	L	L	L	L	L	L	L	L	L	W	L	L	L	L	L
Aconitum burnatii	L	L	L	L	L	L	L	L	L	L	L	L	L	L	L	L	L	L	L	L	L	L	L	L
Delphinium elatum	L	L	L	L	L	L	L	L	L	L	L	L	L	L	L	L	L	L	L	L	L	L	L	L
Delphinium pentagynum	W	W	W	W	W	W	W	W	W	W	W	W	W	W	W	W	W	W	W	W	W	W	W	W
Delphinium fissum	L	L	W	W	L	L	L	W	W	W	L	L	L	L	W	W	L	L	L	L	W	W	L	L
Delphinium peregrinum	W	W	W	W	W	W	W	W	W	W	W	W	W	W	W	W	W	W	W	W	W	W	W	W
Delphinium halteratum	W	W	W	W	W	W	W	W	W	W	W	W	W	W	W	W	W	W	W	W	W	W	W	W
Delphinium balcanicum	L	L	W	W	L	W	L	L	W	W	L	W	L	L	W	W	L	L	L	L	W	W	L	W
Delphinium verdunense	W	L	L	L	L	L	W	L	L	L	L	L	W	L	L	L	L	L	W	L	L	L	L	L
Delphinium gracile	W	W	L	L	L	L	W	W	L	L	L	L	W	W	L	L	L	L	W	W	L	L	L	L
Delphinium staphisagria	W	W	W	W	W	W	W	W	W	W	W	W	W	W	W	W	W	W	W	W	W	W	W	W
Consolida orientalis	L	W	L	L	L	L	L	W	L	L	L	L	L	L	L	L	L	L	L	L	L	L	L	L
Consolida phrygia	L	W	W	W	W	W	L	W	W	W	W	W	L	W	W	W	L	L	L	L	W	W	L	W
Consolida ajacis	W	W	W	W	W	W	W	W	W	W	W	W	W	W	W	W	W	W	W	W	W	W	W	W
Consolida regalis	L	L	W	W	L	L	L	L	W	W	L	L	L	L	W	W	L	L	L	L	W	W	L	L
Consolida pubescens	L	L	L	L	L	L	L	L	L	L	L	L	L	L	L	L	L	L	L	L	L	L	L	L
Consolida mauritanica	L	L	L	L	L	L	L	L	L	L	L	L	L	L	L	L	L	L	L	L	L	L	L	L
Anemone nemorosa	W	W	L	L	L	L	W	W	L	L	L	L	W	W	L	L	L	L	W	W	L	L	L	L
Anemone trifolia	W	W	W	W	W	W	W	W	W	W	W	W	W	W	W	W	W	W	W	W	W	W	W	W
Anemone ranunculoides	L	L	L	L	L	L	L	L	L	L	L	L	L	L	W	W	L	L	L	L	L	W	L	L
Anemone apennina	W	L	W	L	W	L	W	L	W	L	W	L	W	L	W	L	W	L	W	L	W	L	W	L
Anemone blanda	L	L	W	W	W	W	L	L	W	W	W	W	L	L	W	W	L	L	L	L	W	W	W	W
Anemone narcissifolia	L	L	L	L	L	L	L	L	L	L	L	L	L	L	L	L	L	L	L	L	L	L	L	L
Anemone sylvestris	L	L	L	L	L	L	L	L	L	L	L	L	L	L	L	L	L	L	L	L	L	L	L	L
Anemone baldensis	L	L	L	L	L	L	L	L	L	L	L	L	L	L	L	L	L	L	W	L	L	L	L	L
Anemone palmata	W	W	L	L	W	W	W	W	L	L	W	W	W	W	L	L	W	W	W	W	W	W	W	W
Anemone coronaria	W	W	W	W	W	W	W	W	W	W	W	W	W	W	W	W	W	W	W	W	W	W	W	W
Anemone hortensis	W	W	W	W	W	W	W	W	W	W	W	W	W	W	W	W	W	W	W	W	W	W	W	W
Anemone pavonina	W	W	W	W	W	W	W	W	W	W	W	W	W	W	W	W	W	W	W	W	W	W	W	W
Hepatica nobilis	L	L	L	L	L	L	L	L	L	L	L	L	L	L	L	L	L	L	L	L	L	L	L	L
Hepatica transsilvanica	L	L	W	L	L	L	L	L	W	L	L	L	L	L	W	L	L	L	L	L	W	L	L	L
Pulsatilla alpina	L	L	L	L	L	L	L	L	L	L	L	L	L	L	L	L	L	L	L	L	L	L	L	L
Pulsatilla vernalis	L	L	L	L	L	L	L	L	L	L	L	L	L	L	L	L	L	L	L	L	L	L	L	L
Pulsatilla pratensis	L	L	L	L	L	L	L	L	L	L	L	L	L	L	L	L	L	L	L	L	L	L	L	L
Pulsatilla montana	W	W	W	W	L	L	W	W	W	W	L	W	W	W	W	W	L	L	W	W	W	W	L	W
Pulsatilla rubra	L	L	L	L	L	L	L	L	L	L	L	L	L	L	L	L	L	L	L	L	L	L	L	L
Pulsatilla vulgaris	L	L	L	L	L	L	L	L	L	L	L	L	L	L	L	L	L	L	L	L	L	L	L	L
Pulsatilla halleri	L	L	L	L	L	L	L	L	L	L	L	L	L	L	L	L	L	L	L	L	L	L	L	L
Pulsatilla patens	L	L	L	L	L	L	L	L	L	L	L	L	L	L	L	L	L	L	L	L	L	L	L	L
Clematis flammula	W	W	W	W	W	W	W	W	W	W	W	W	W	W	W	W	W	W	W	W	W	W	W	W
Clematis vitalba	W	W	W	W	L	L	W	W	W	W	L	L	W	W	W	W	W	W	W	W	W	W	W	W
Clematis recta	L	L	W	W	W	W	L	L	W	W	W	W	L	L	W	W	W	W	L	L	W	W	W	W
Clematis cirrhosa	W	W	L	L	W	W	W	W	L	L	W	W	W	W	L	L	W	W	W	W	L	L	W	W
Clematis viticella	W	W	W	W	W	W	W	W	W	W	W	W	W	W	W	W	W	W	W	W	W	W	W	W
Clematis integrifolia	L	L	W	W	L	L	L	L	W	W	L	L	L	L	W	W	L	L	L	L	W	W	L	L
Clematis alpina	L	L	L	L	L	L	L	L	L	L	L	L	L	L	L	L	L	L	L	L	L	L	L	L
Adonis vernalis	L	L	L	L	L	L	L	L	L	L	L	L	L	L	L	L	L	L	L	L	L	L	L	L
Adonis annua	W	W	W	W	W	W	W	W	W	W	W	W	W	W	W	W	W	W	W	W	W	W	W	W
Adonis flammea	L	L	W	W	L	L	L	L	W	W	L	L	L	L	W	W	L	L	L	L	W	W	L	L
Adonis aestivalis	L	L	W	W	L	L	L	L	W	W	L	L	L	L	W	W	L	L	L	L	W	W	L	L
Adonis microcarpa	W	W	W	W	W	W	W	W	W	W	W	W	W	W	W	W	W	W	W	W	W	W	W	W
Ranunculus velutinus	W	W	W	W	W	W	W	W	W	W	W	W	W	W	W	W	W	W	W	W	W	W	W	W
Ranunculus villosus	L	L	W	L	L	L	L	L	W	L	L	L	L	L	W	L	L	L	L	L	W	L	L	L
Ranunculus polyanthemos	L	L	L	L	L	L	L	L	L	L	L	L	L	L	L	L	L	L	L	L	L	L	L	L
Ranunculus repens	L	L	L	L	L	L	L	L	L	L	L	L	L	L	L	L	L	L	L	L	L	L	L	L
Ranunculus lanuginosus	L	L	L	L	L	L	L	L	L	L	L	L	L	L	L	L	L	L	L	L	L	L	L	L
Ranunculus acris	L	L	L	L	L	L	L	L	L	L	L	L	L	L	L	L	L	L	L	L	L	L	L	L
Ranunculus strigulosus	W	L	W	W	W	W	W	L	W	W	W	W	W	L	W	W	W	W	W	L	W	W	W	W
Ranunculus serbicus	L	L	W	W	L	L	L	L	W	W	L	L	L	L	W	W	L	L	L	L	W	W	L	L
Ranunculus montanus group	L	L	L	L	L	L	L	L	L	L	L	L	L	L	L	L	L	L	L	L	L	L	L	L
Ranunculus sartorianus	L	L	W	W	L	L	L	L	W	W	L	L	L	L	W	W	L	L	L	L	W	W	L	L
Ranunculus pollinensis	L	L	L	L	L	L	L	L	L	L	L	L	L	L	L	L	L	L	L	L	L	L	L	L
Ranunculus carinthiacus	L	L	L	L	L	L	L	L	L	L	L	L	L	L	L	L	L	L	L	L	L	L	L	L
Ranunculus montanus s.str.	L	L	L	L	L	L	L	L	L	L	L	L	L	L	L	L	L	L	L	L	L	L	L	L
Ranunculus pseudomontanus	L	L	L	L	L	L	L	L	L	L	L	L	L	L	L	L	L	L	L	L	L	L	L	L
Ranunculus grenieranus	L	L	L	L	L	L	L	L	L	L	L	L	L	L	L	L	L	L	L	L	L	L	L	L
Ranunculus oreophilus	L	L	L	L	L	L	L	L	L	L	L	L	L	L	L	L	L	L	L	L	L	L	L	L
Ranunculus aduncus	L	L	W	L	L	L	L	L	W	L	L	L	L	L	W	L	L	L	L	L	W	L	L	L
Ranunculus carpaticus	L	L	L	L	L	L	L	L	L	L	L	L	L	L	L	L	L	L	L	L	L	L	L	L
Ranunculus macrophyllus	W	W	L	L	W	W	W	W	L	L	W	W	W	W	L	L	W	W	W	W	L	L	W	W
Ranunculus bulbosus	W	W	L	L	L	L	W	W	L	L	L	W	W	W	L	L	W	W	W	W	L	L	W	W
Ranunculus sardous	W	W	W	W	W	W	W	W	W	W	W	W	W	W	W	W	W	W	W	W	W	W	W	W
Ranunculus marginatus	L	L	W	W	W	W	L	W	W	W	W	W	L	L	W	W	W	W	L	W	W	W	W	W
Ranunculus trilobus	W	W	L	L	L	L	W	W	L	L	L	L	W	W	L	L	L	L	W	W	L	L	W	L
Ranunculus muricatus	W	W	W	W	W	W	W	W	W	W	W	W	W	W	W	W	W	W	W	W	W	W	W	W
Ranunculus arvensis	W	W	W	W	W	W	W	W	W	W	W	W	W	W	W	W	W	W	W	W	W	W	W	W
Ranunculus parviflorus	W	W	L	W	W	W	W	W	L	W	W	W	W	W	L	W	W	W	W	W	W	W	W	W
Ranunculus chius	W	W	W	W	W	W	W	W	W	W	W	W	W	W	W	W	W	W	W	W	W	W	W	W
Ranunculus gracilis	L	L	W	W	L	L	L	L	W	W	L	L	L	L	W	W	L	L	L	L	W	W	L	L
Ranunculus oxyspermus	L	L	L	L	L	L	L	L	L	L	L	L	L	L	L	L	L	L	L	L	L	L	L	L
Ranunculus psilostachys	L	L	W	W	L	L	L	L	W	W	L	L	L	L	W	W	L	L	L	L	W	W	L	L
Ranunculus rumelicus	L	L	W	W	L	L	L	L	W	W	L	L	L	L	W	W	L	L	L	L	W	W	L	L
Ranunculus monspeliacus	W	L	L	L	L	L	W	L	L	L	L	L	W	L	L	L	L	L	W	L	L	L	L	L
Ranunculus illyricus	W	W	W	W	L	L	W	W	W	W	W	L	W	W	W	W	L	L	W	W	W	W	L	L
Ranunculus pedatus	L	L	L	L	L	L	L	L	L	L	L	L	L	L	L	L	L	L	L	L	L	L	L	L
Ranunculus paludosus	W	W	L	L	W	W	W	W	L	L	W	W	W	W	L	L	W	W	W	W	W	L	W	W
Ranunculus millefoliatus	W	W	W	W	W	W	W	W	W	W	W	W	W	W	W	W	W	W	W	W	W	W	W	W
Ranunculus nigrescens	L	L	L	L	L	L	L	L	L	L	W	L	L	L	L	L	W	L	L	L	L	L	W	L
Ranunculus incomparabilis	W	W	W	W	L	L	W	W	W	W	L	L	W	L	W	W	L	L	W	W	W	W	L	L
Ranunculus sprunerianus	L	L	W	W	L	L	L	L	W	W	L	L	L	L	W	W	L	L	L	L	W	W	L	L
Ranunculus olissiponesis	L	L	L	L	L	L	L	L	L	L	L	L	L	L	L	L	L	L	L	L	L	L	L	L
Ranunculus auricomus group	L	L	L	L	L	L	L	L	L	L	L	L	L	L	L	L	L	L	L	L	L	L	L	L
Ranunculus cassubicus s.lat.	L	L	L	L	L	L	L	L	L	L	L	L	L	L	L	L	L	L	L	L	L	L	L	L
Ranunculus fallax s.lat.	L	L	L	L	L	L	L	L	L	L	L	L	L	L	L	L	L	L	L	L	L	L	L	L
Ranunculus cassubico-auricom	L	L	W	W	L	L	L	L	W	W	L	L	L	L	W	W	L	L	L	L	W	W	L	L
Ranunculus fallax	L	L	L	L	L	L	L	L	L	L	L	L	L	L	L	L	L	L	L	L	L	L	L	L
Ranunculus monophyllus s.lat	L	L	L	L	L	L	L	L	L	L	L	L	L	L	L	L	L	L	L	L	L	L	L	L
Ranunculus auricomus s.lat.	L	L	L	L	L	L	L	L	L	L	L	L	L	L	L	L	L	L	L	L	L	L	L	L
Ranunculus puberulus	W	W	L	L	L	L	W	W	L	L	L	L	W	W	L	L	L	L	W	W	L	L	L	L
Ranunculus pygmaeus	L	L	L	L	L	L	L	L	L	L	L	L	L	L	L	L	L	L	L	L	L	L	L	L
Ranunculus nivalis	L	L	L	L	L	L	L	L	L	L	L	L	L	L	L	L	L	L	L	L	L	L	L	L
Ranunculus hyperboreus	L	L	L	L	L	L	L	L	L	L	L	L	L	L	L	L	L	L	L	L	L	L	L	L
Ranunculus sceleratus	W	W	L	L	L	L	W	W	L	L	L	L	W	W	L	L	L	L	W	W	L	L	L	L
Ranunculus lapponicus	L	L	L	L	L	L	L	L	L	L	L	L	L	L	L	L	L	L	L	L	L	L	L	L
Ranunculus ficaria	W	W	L	W	W	W	W	W	L	W	W	W	W	W	L	W	W	W	W	W	W	W	W	W
Ranunculus bullatus	W	W	W	W	W	W	W	W	W	W	W	W	W	W	W	W	W	W	W	W	W	W	W	W
Ranunculus thora	W	L	W	L	W	L	W	L	W	L	W	L	W	L	W	L	W	L	W	L	W	L	W	L
Ranunculus hybridus	L	L	L	L	L	L	L	L	L	L	L	L	L	L	L	L	L	L	L	L	L	L	L	L
Ranunculus brevifolius	L	L	W	W	L	L	L	L	W	W	L	L	L	L	W	W	L	L	L	L	W	W	W	L
Ranunculus alpestris	L	L	L	L	L	L	L	L	L	L	L	L	L	L	L	L	L	L	L	L	L	L	L	L
Ranunculus crenatus	L	L	L	L	L	L	L	L	L	L	L	L	L	L	L	L	L	L	L	L	L	L	L	L
Ranunculus aconitifolius	L	L	L	L	L	L	L	L	L	L	L	L	L	L	L	L	L	L	L	L	L	L	L	L
Ranunculus platanifolius	L	L	L	L	L	L	L	L	L	L	L	L	L	L	L	L	L	L	L	L	L	L	L	L
Ranunculus seguieri	L	L	L	L	L	L	L	L	L	L	L	L	L	L	L	L	L	L	L	L	L	L	L	L
Ranunculus glacialis	L	L	L	L	L	L	L	L	L	L	L	L	L	L	L	L	L	L	L	L	L	L	L	L
Ranunculus flammula	W	W	L	L	L	L	W	W	L	L	L	L	W	W	L	L	L	L	W	W	L	L	L	L
Ranunculus reptans	L	L	L	L	L	L	L	L	L	L	L	L	L	L	L	L	L	L	L	L	L	L	L	L
Ranunculus lingua	W	W	L	L	L	L	W	W	L	L	L	L	W	W	L	W	L	L	W	W	L	W	L	L
Ranunculus ophioglossifolius	W	W	W	W	W	W	W	W	W	W	W	W	W	W	W	W	W	W	W	W	W	W	W	W
Ranunculus fontanus	L	L	L	L	L	L	L	L	W	L	L	L	L	L	W	L	L	L	L	L	W	L	L	L
Ranunculus longipes	L	L	L	L	L	L	L	L	L	L	L	L	L	L	L	L	L	L	L	L	L	L	L	L
Ranunculus lateriflorus	L	L	L	L	L	L	L	L	L	L	L	L	L	L	L	L	L	L	L	L	L	L	L	L
Ranunculus nodiflorus	L	L	L	L	L	L	L	L	L	L	L	L	L	L	L	L	L	L	L	L	L	L	L	L
Ranunculus polyphyllus	L	L	L	L	L	L	L	L	L	L	L	L	L	L	L	L	L	L	L	L	L	L	L	L
Ranunculus pyrenaeus	L	L	L	L	L	L	L	L	L	L	L	L	L	L	L	L	L	L	L	L	L	L	L	L
Ranunculus gramineus	L	L	L	L	L	L	L	L	L	L	L	L	L	L	L	L	L	L	L	L	L	L	L	L
Ranunculus parnassiifolius	L	L	L	L	L	L	L	L	L	L	L	L	L	L	L	L	L	L	L	L	L	L	L	L
Ranunculus amplexicaulis	L	L	L	L	L	L	L	L	L	L	L	L	L	L	L	L	L	L	L	L	L	L	L	L
Ranunculus hederaceus	W	W	L	L	L	L	W	W	L	L	L	L	W	W	L	L	L	L	W	W	L	L	L	L
Ranunculus omiophyllus	W	W	L	L	L	L	W	W	L	L	L	L	W	W	L	L	L	L	W	W	L	L	L	L
Ranunculus ololeucos	W	W	L	L	L	L	W	W	L	L	L	L	W	W	L	L	L	L	W	W	L	L	L	L
Ranunculus tripartitus	W	W	L	L	W	L	W	W	L	L	L	W	W	W	L	L	W	W	W	W	L	L	W	W
Ranunculus peltatus	L	L	L	L	L	L	L	L	L	L	L	L	L	L	L	L	L	L	L	L	L	L	L	L
Ranunculus penicillatus	W	W	L	L	L	L	W	W	L	L	L	L	W	W	L	L	L	L	W	W	L	L	L	L
Ranunculus aquatilis	W	W	W	W	L	L	W	W	W	W	W	L	W	W	W	W	W	W	W	W	W	W	W	W
Ranunculus trichophyllus	L	L	L	L	L	L	L	L	L	L	L	L	L	L	L	L	L	L	L	L	L	L	L	L
Ranunculus rionii	L	L	W	W	W	W	L	L	W	W	W	W	L	L	W	W	L	W	L	L	W	W	W	W
Ranunculus circinatus	W	W	L	L	L	L	W	W	L	L	L	L	W	W	L	L	L	L	W	W	L	L	L	L
Ranunculus fluitans	W	W	L	L	L	L	W	W	L	L	L	L	W	W	L	L	L	L	W	W	L	L	L	L
Ceratocephalus falcatus	L	L	L	L	L	L	L	L	L	L	L	L	L	L	L	L	L	L	L	L	L	L	L	L
Ceratocephalus testiculatus	L	L	L	L	L	L	L	L	L	L	L	L	L	L	L	L	L	L	L	L	L	L	L	L
Myosurus minimus	L	W	L	L	L	L	L	W	L	L	L	L	L	W	L	L	L	L	L	L	L	L	L	L
Aquilegia vulgaris	L	L	L	L	L	L	L	L	L	L	L	L	L	L	L	L	L	L	L	L	L	L	L	L
Aquilegia einseleana	L	L	L	L	L	L	L	L	L	L	L	L	L	L	L	L	L	L	L	L	L	L	L	L
Aquilegia pyrenaica	L	L	W	L	L	L	W	L	L	L	L	L	L	L	L	L	L	L	W	L	W	L	L	L
Aquilegia alpina	L	L	L	L	L	L	L	L	L	L	L	L	L	L	L	L	L	L	L	L	L	L	L	L
Thalictrum aquilegiifolium	L	L	L	L	L	L	L	L	L	L	L	L	L	L	L	L	L	L	L	L	L	L	L	L
Thalictrum tuberosum	L	L	L	L	L	L	L	L	L	L	L	L	L	L	L	L	L	L	L	L	L	L	L	L
Thalictrum alpinum	L	L	L	L	L	L	L	L	L	L	L	L	L	L	L	L	L	L	L	L	L	L	L	L
Thalictrum foetidum	L	L	L	L	L	L	L	L	L	L	L	L	L	L	L	L	L	L	L	L	L	L	L	L
Thalictrum minus	L	L	L	L	L	L	L	L	L	L	L	L	L	L	L	L	L	L	L	L	L	L	L	L
Thalictrum simplex	L	L	L	L	L	L	L	L	L	L	L	L	L	L	L	L	L	L	L	L	L	L	L	L
Thalictrum morisonii	W	W	W	W	W	W	W	W	W	W	W	W	W	W	W	W	W	W	W	W	W	W	W	W
Thalictrum lucidum	L	L	W	W	L	L	L	L	W	W	L	L	L	L	W	W	L	L	L	L	W	W	L	L
Thalictrum flavum	W	L	W	L	L	L	W	L	W	L	L	L	W	L	W	L	L	L	W	L	W	L	L	L
Thalictrum speciosissimum	L	L	L	L	L	L	L	L	L	L	L	L	L	L	L	L	L	L	L	L	L	L	L	L
Paeonia tenuifolia	W	W	W	W	W	W	W	W	W	W	W	W	W	W	W	W	W	W	W	W	W	W	W	W
Paeonia peregrina	W	W	W	W	L	L	W	W	W	W	W	W	W	W	W	W	L	L	W	W	W	W	W	W
Paeonia officinalis	L	L	L	L	L	L	L	L	L	L	L	L	L	L	L	L	L	L	L	L	L	L	L	L
Paeonia broteroi	L	L	L	L	L	L	L	L	L	L	L	L	L	L	L	L	L	L	L	L	L	L	L	L
Paeonia mascula	W	L	W	L	W	L	W	L	W	L	W	L	W	L	W	L	W	L	W	L	W	L	W	L
Leontice leontopetalum	L	L	W	W	L	L	L	L	W	W	L	L	L	L	W	W	L	L	L	L	W	W	L	L
Epimedium alpinum	W	L	W	W	W	L	W	L	W	W	W	L	W	L	W	W	W	L	W	L	W	W	W	L
Berberis vulgaris	L	L	L	L	L	L	L	L	L	L	L	L	L	L	L	L	L	L	L	L	L	L	L	L
Berberis cretica	L	L	W	L	L	L	L	L	W	L	L	L	L	L	W	L	L	L	L	L	W	L	L	L
Laurus nobilis	W	W	W	W	W	W	W	W	W	W	W	W	W	W	W	W	W	W	W	W	W	W	W	W
Papaver somniferum	W	W	L	L	W	W	W	W	L	L	W	W	W	W	L	L	W	W	W	W	L	L	W	W
Papaver rhoeas	W	W	W	W	W	W	W	W	W	W	W	W	W	W	W	W	W	W	W	W	W	W	W	W
Papaver dubium	W	W	L	L	L	L	W	W	L	L	L	L	W	W	L	L	L	L	W	W	L	L	L	L
Papaver pinnatifidum	W	W	W	W	W	W	W	W	W	W	W	W	W	W	W	W	W	W	W	W	W	W	W	W
Papaver argemone	L	L	L	L	L	L	L	L	L	L	L	L	L	L	L	L	L	L	L	L	L	L	L	L
Papaver apulum	W	W	W	W	W	W	W	W	W	W	W	W	W	W	W	W	W	W	W	W	W	W	W	W
Papaver hybridum	W	W	W	W	W	W	W	W	W	W	W	W	W	W	W	W	W	W	W	W	W	W	W	W
Papaver croceum	L	L	L	L	L	L	L	L	L	L	L	L	L	L	L	L	L	L	L	L	L	L	L	L
Papaver alpinum	L	L	L	L	L	L	L	L	L	L	L	L	L	L	L	L	L	L	L	L	L	L	L	L
Papaver radicatum	L	L	L	L	L	L	L	L	L	L	L	L	L	L	L	L	L	L	L	L	L	L	L	L
Meconopsis cambrica	L	L	L	L	L	L	L	L	L	L	L	L	L	L	L	L	L	L	L	L	L	L	L	L
Roemeria hybrida	W	W	L	L	L	L	W	W	L	L	L	L	W	W	L	L	L	L	W	W	L	L	L	L
Glaucium flavum	W	W	W	W	W	W	W	W	W	W	W	W	W	W	W	W	W	W	W	W	W	W	W	W
Glaucium corniculatum	W	W	W	W	W	W	W	W	W	W	W	W	W	W	W	W	L	L	W	W	W	W	L	L
Chelidonium majus	L	W	L	L	L	L	L	W	L	L	L	L	L	W	L	L	L	L	L	W	L	L	L	L
Hypecoum procumbens	W	W	W	W	W	W	W	W	W	W	W	W	W	W	W	W	W	W	W	W	W	W	W	W
Hypecoum pseudograndiflorum	W	L	W	W	W	W	W	L	W	W	W	W	L	L	W	W	L	L	W	L	W	W	W	W
Hypecoum imberbe	W	W	L	L	L	L	W	W	L	L	L	L	W	W	L	L	L	L	W	W	L	L	L	L
Hypecoum torulosum	W	W	L	L	L	L	W	W	L	L	L	L	W	W	L	L	L	L	W	W	L	L	L	L
Hypecoum pendulum	W	W	L	L	L	L	W	W	L	L	L	L	W	L	L	L	L	L	L	L	L	L	L	L
Corydalis capnoides	L	L	L	L	L	L	L	L	L	L	L	L	L	L	L	L	L	L	L	L	L	L	L	L
Corydalis nobilis	L	L	L	L	L	L	L	L	L	L	L	L	L	L	L	L	L	L	L	L	L	L	L	L
Corydalis cava	L	L	W	W	L	L	L	L	W	W	L	L	L	L	W	W	L	L	L	L	W	W	L	L
Corydalis intermedia	L	L	L	L	L	L	L	L	L	L	L	L	L	L	L	L	L	L	L	L	L	L	L	L
Corydalis pumila	L	L	L	L	L	L	L	L	L	L	L	L	L	L	L	L	L	L	L	L	L	L	L	L
Corydalis solida	L	L	W	W	L	L	L	L	W	W	L	L	L	L	W	W	W	W	L	L	W	W	W	W
Pseudofumaria lutea	W	W	L	L	L	L	W	W	L	L	L	L	W	W	L	L	L	L	W	W	L	L	L	L
Pseudofumaria alba	W	L	W	W	W	W	W	L	W	W	W	W	W	L	W	W	W	W	W	W	W	W	W	W
Sarcocapnos enneaphylla	W	L	L	L	L	L	W	W	L	L	L	L	W	W	L	L	L	L	W	L	L	L	L	L
Ceratocapnos claviculata	W	W	L	L	L	L	W	W	L	L	L	L	W	W	L	L	L	L	W	W	L	L	L	L
Platycapnos spicatus	W	L	L	L	L	L	W	L	L	L	L	L	W	L	L	L	L	L	W	L	L	L	L	L
Platycapnos tenuilobus	W	W	W	W	L	L	W	W	W	W	L	L	W	W	W	W	L	L	W	W	W	W	L	L
Fumaria agraria	W	W	W	W	W	W	W	W	W	W	W	W	W	W	W	W	W	W	W	W	W	W	W	W
Fumaria barnolae	W	L	L	L	L	L	W	L	L	L	L	L	W	L	L	L	L	L	W	L	L	L	L	L
Fumaria gaillardotii	W	W	W	W	W	W	W	W	W	W	W	W	W	W	W	W	W	W	W	W	W	W	W	W
Fumaria judaica	W	W	W	W	W	W	W	W	W	W	W	W	W	W	W	W	W	W	W	W	W	W	W	W
Fumaria macrocarpa	W	W	W	W	W	W	W	W	W	W	W	W	W	W	W	W	W	W	W	W	W	W	W	W
Fumaria capreolata	W	W	W	W	W	W	W	W	W	W	W	W	W	W	W	W	W	W	W	W	W	W	W	W
Fumaria flabellata	W	W	W	W	W	W	W	W	W	W	W	W	W	W	W	W	W	W	W	W	W	W	W	W
Fumaria bicolor	W	W	L	L	W	W	W	W	L	L	W	W	W	W	L	L	W	W	W	W	L	L	W	W
Fumaria bastardii	W	W	L	W	W	W	W	W	L	W	W	W	W	W	L	W	W	W	W	W	L	W	W	W
Fumaria sepium	W	W	W	W	W	W	W	W	W	W	W	W	W	W	W	W	W	W	W	W	W	W	W	W
Fumaria muralis	W	W	L	L	L	L	W	W	L	L	L	L	W	W	L	L	L	L	W	W	L	L	L	W
Fumaria purpurea	W	W	L	L	L	L	W	W	L	L	L	L	W	W	L	L	L	L	W	W	L	L	L	L
Fumaria reuteri	W	L	L	L	L	L	W	L	L	L	L	L	W	L	L	L	L	L	W	L	L	L	L	L
Fumaria petteri	W	W	W	W	W	W	W	W	W	W	W	W	W	W	W	W	W	W	W	W	W	W	W	W
Fumaria kralikii	W	W	W	W	W	W	W	W	W	W	W	W	W	W	W	W	W	W	W	W	W	W	W	W
Fumaria faurei	W	W	W	W	W	W	W	W	W	W	W	W	W	W	W	W	W	W	W	W	W	W	W	W
Fumaria densiflora	W	W	W	W	W	W	W	W	W	W	W	W	W	W	W	W	W	W	W	W	W	W	W	W
Fumaria rostellata	W	L	W	W	L	L	W	L	W	W	L	L	W	L	W	W	L	L	W	L	W	W	L	L
Fumaria officinalis	W	W	L	L	L	L	W	W	L	L	L	L	W	W	L	L	L	L	W	W	L	L	L	L
Fumaria schleicheri	L	L	L	L	L	L	L	L	L	L	L	L	L	L	L	L	L	L	L	L	L	L	L	L
Fumaria vaillantii	W	L	W	W	L	L	W	L	W	W	L	L	W	L	W	W	W	W	W	L	W	W	W	L
Fumaria parviflora	W	W	W	W	W	W	W	W	W	W	W	W	W	W	W	W	W	W	W	W	W	W	W	W
Capparis spinosa	W	W	W	W	W	W	W	W	W	W	W	W	W	W	W	W	W	W	W	W	W	W	W	W
Capparis ovata	W	W	W	W	W	W	W	W	W	W	W	W	W	W	W	W	W	W	W	W	W	W	W	W
Cleome violacea	W	W	L	L	W	W	W	W	L	L	L	W	W	W	L	L	W	W	W	W	L	L	W	W
Sisymbrium supinum	L	L	L	L	L	L	L	L	L	L	L	L	L	L	L	L	L	L	L	L	L	L	L	L
Sisymbrium strictissimum	L	L	L	L	L	L	L	L	L	L	L	L	L	L	L	L	L	L	L	L	L	L	L	L
Sisymbrium irio	W	W	W	W	W	W	W	W	W	W	W	W	W	W	W	W	W	W	W	W	W	W	W	W
Sisymbrium loeselii	L	L	L	L	L	L	L	L	L	L	L	L	L	L	L	L	L	L	L	L	L	L	L	L
Sisymbrium polymorphum	L	L	L	L	L	L	L	L	L	L	L	L	L	L	L	L	L	L	L	L	L	L	L	L
Sisymbrium volgense	L	L	L	L	L	L	L	L	L	L	L	L	L	L	L	L	L	L	L	L	L	L	L	L
Sisymbrium austriacum	L	L	L	L	L	L	L	L	L	L	L	L	L	L	L	L	L	L	L	L	L	L	L	L
Sisymbrium crassifolium	W	L	L	L	L	L	W	L	L	L	L	L	W	L	L	L	L	L	L	L	L	L	L	L
Sisymbrium altissimum	L	L	L	L	L	L	L	L	L	L	L	L	L	L	L	L	L	L	L	L	L	L	L	L
Sisymbrium orientale	W	W	L	L	L	L	W	W	L	L	L	L	W	W	L	L	L	L	W	W	L	L	L	L
Sisymbrium macroloma	L	L	L	L	L	L	L	L	L	L	L	L	L	L	L	L	L	L	L	L	L	L	L	L
Sisymbrium polyceratium	W	W	W	W	W	W	W	W	W	W	W	W	W	W	W	W	W	W	W	W	W	W	W	W
Sisymbrium runcinatum	W	W	L	L	L	L	W	W	L	L	L	L	W	W	L	L	L	L	L	W	L	L	L	L
Sisymbrium erysimoides	W	L	L	L	L	L	W	L	L	L	L	L	W	L	L	L	L	L	W	L	L	L	L	L
Sisymbrium officinale	W	W	L	L	L	L	W	W	L	L	L	L	W	W	L	L	L	L	W	W	L	L	L	L
Murbeckiella pinnatifida	L	L	L	L	L	L	L	L	L	L	L	L	L	L	L	L	L	L	L	L	L	L	L	L
Murbeckiella boryi	L	L	L	L	L	L	L	L	L	L	L	L	L	L	L	L	L	L	L	L	L	L	L	L
Descurainia sophia	L	L	L	L	L	L	L	L	L	L	L	L	L	L	L	L	L	L	L	L	L	L	L	L
Hugueninia tanacetifolia	L	L	W	L	L	L	L	L	W	L	L	L	L	L	W	L	L	L	L	L	W	L	L	L
Alliaria petiolata	W	W	L	L	L	L	W	W	L	L	L	L	W	W	L	L	L	L	W	W	L	L	L	L
Arabidopsis thaliana	L	W	L	L	L	L	L	W	L	L	L	L	L	W	L	L	L	L	L	W	L	L	L	L
Arabidopsis suecica	L	L	L	L	L	L	L	L	L	L	L	L	L	L	L	L	L	L	L	L	L	L	L	L
Braya linearis	L	L	L	L	L	L	L	L	L	L	L	L	L	L	L	L	L	L	L	L	L	L	L	L
Myagrum perfoliatum	W	W	W	W	W	W	W	W	W	W	W	W	W	W	W	W	W	W	W	W	W	W	W	W
Isatis tinctoria	L	L	L	L	L	L	L	L	L	L	L	L	L	L	L	L	L	L	L	L	L	L	L	L
Bunias erucago	W	W	W	W	W	W	W	W	W	W	W	W	W	W	W	W	W	W	W	W	W	W	W	W
Bunias orientalis	L	L	L	L	L	L	L	L	L	L	L	L	L	L	L	L	L	L	L	L	L	L	L	L
Erysimum cheiri	W	W	L	L	L	L	W	W	L	L	W	L	W	W	L	L	W	W	W	W	L	L	W	W
Erysimum sylvestre	L	L	W	W	W	W	L	L	W	W	W	W	L	L	W	W	W	W	L	L	W	W	W	W
Erysimum rhaeticum	L	L	L	L	L	L	L	L	L	L	L	L	L	L	L	L	L	L	L	L	L	L	L	L
Erysimum pseudorhaeticum	W	W	W	W	W	L	W	W	W	W	W	L	W	W	W	W	W	L	W	W	W	W	W	W
Erysimum nevadense	L	L	L	L	L	L	L	L	L	L	L	L	L	L	L	L	L	L	L	L	L	L	L	L
Erysimum linariifolium	L	L	W	W	L	W	L	L	W	W	W	W	L	L	W	W	L	W	L	L	W	W	W	W
Erysimum pusillum	L	L	W	W	L	L	L	L	W	W	L	L	L	L	W	W	L	L	L	L	W	W	L	L
Erysimum comatum	L	W	W	L	L	L	L	W	W	L	L	L	L	W	W	L	W	W	L	W	W	L	W	W
Erysimum duriaei	L	L	L	L	L	L	L	L	L	L	L	L	L	L	L	L	L	L	L	L	L	L	L	L
Erysimum linifolium	L	L	L	L	L	L	L	L	L	L	L	L	L	L	L	L	L	L	L	L	L	L	W	L
Erysimum lagascae	W	W	W	W	W	L	W	W	W	W	W	W	W	W	W	W	W	W	W	W	W	W	W	L
Erysimum diffusum	L	L	W	W	L	L	L	L	W	W	L	L	L	L	L	W	L	L	L	L	L	W	L	L
Erysimum crepidifolium	L	L	L	L	L	L	L	L	L	L	L	L	L	L	L	L	L	L	L	L	L	L	L	L
Erysimum odoratum	L	L	W	L	L	L	L	L	W	L	L	L	L	L	W	L	L	L	L	L	W	L	L	L
Erysimum witmannii	L	L	L	L	L	L	L	L	L	L	L	L	L	L	L	L	L	L	L	L	L	L	L	L
Erysimum carniolicum	L	L	W	L	L	L	L	L	W	L	L	L	L	L	W	L	L	L	L	L	W	L	L	L
Erysimum strictum	L	L	L	L	L	L	L	L	L	L	L	L	L	L	L	L	L	L	L	L	L	L	L	L
Erysimum marschallianum	L	L	L	L	L	L	L	L	L	L	L	L	L	L	L	L	L	L	L	L	L	L	L	L
Erysimum virgatum	L	L	L	L	L	L	L	L	L	L	L	L	L	L	L	L	L	L	L	L	L	L	L	L
Erysimum cuspidatum	W	W	W	W	L	L	W	W	W	W	L	W	L	W	W	W	L	L	W	W	W	W	L	W
Erysimum repandum	L	L	W	W	L	L	L	L	W	W	L	L	L	L	W	W	L	L	L	L	W	W	L	L
Erysimum incanum	W	L	L	L	L	L	W	L	L	L	L	L	W	L	L	L	L	L	W	L	L	L	L	L
Erysimum cheiranthoides	L	L	L	L	L	L	L	L	L	L	L	L	L	L	L	L	L	L	L	L	L	L	L	L
Syrenia cana	W	W	L	L	L	L	W	W	L	L	L	L	W	W	L	L	L	L	W	W	L	L	L	L
Hesperis tristis	L	L	L	L	L	L	L	L	L	W	L	L	L	L	L	L	L	L	L	L	L	L	L	L
Hesperis laciniata	L	L	L	L	L	L	L	L	L	L	L	L	L	L	L	L	L	L	L	L	W	L	L	L
Hesperis matronalis	L	L	L	L	L	L	L	L	L	L	L	L	L	L	L	L	L	L	L	L	L	L	L	L
Hesperis sylvestris	W	W	W	W	L	L	W	W	W	W	L	L	L	W	W	W	L	L	W	W	W	W	L	L
Hesperis dinarica	L	L	L	L	L	L	L	L	L	L	L	L	L	L	L	L	L	L	L	L	L	L	L	L
Malcolmia littorea	W	W	L	L	W	W	W	W	L	L	W	W	W	W	L	W	W	W	W	W	W	W	W	W
Malcolmia triloba	L	L	L	L	L	L	L	L	L	L	L	L	L	L	L	L	L	L	L	L	L	L	L	L
Malcolmia ramosissima	W	W	L	L	W	W	W	W	L	L	W	W	W	W	L	L	W	W	W	W	L	L	W	W
Malcolmia africana	W	W	L	L	L	L	W	W	L	L	L	L	W	W	L	L	L	L	W	W	L	L	L	L
Malcolmia maritima	W	W	W	W	W	W	W	W	W	W	W	W	W	W	W	W	W	W	W	W	W	W	W	W
Malcolmia flexuosa	W	W	W	W	W	W	W	W	W	W	W	W	W	W	W	W	W	W	W	W	W	W	W	W
Malcolmia graeca	L	L	W	W	L	L	L	L	W	W	L	L	L	L	W	W	L	L	L	L	W	W	L	L
Malcolmia orsiniana	L	L	W	W	L	L	L	L	W	W	L	L	L	L	W	W	L	L	L	L	W	W	W	L
Malcolmia chia	W	L	W	W	W	W	W	W	W	W	W	W	W	W	W	W	W	W	W	W	W	W	W	W
Maresia nana	W	W	W	W	W	W	W	W	W	W	W	W	W	W	W	W	W	W	W	W	W	W	W	W
Matthiola incana	W	W	W	W	W	W	W	W	W	W	W	W	W	W	W	W	W	W	W	W	W	W	W	W
Matthiola sinuata	W	W	W	W	W	W	W	W	W	W	W	W	W	W	W	W	W	W	W	W	W	W	W	W
Matthiola fruticulosa	L	L	L	L	L	L	L	L	L	L	L	L	L	L	L	L	L	L	L	L	L	L	L	L
Matthiola tricuspidata	W	W	W	W	W	W	W	W	W	W	W	W	W	W	W	W	W	W	W	W	W	W	W	W
Chorispora tenella	L	L	L	W	L	L	L	L	W	W	L	L	L	L	L	W	L	L	L	L	L	W	L	L
Euclidium syriacum	L	L	L	L	L	L	L	L	L	L	L	L	L	L	L	L	L	L	L	L	L	L	L	L
Barbarea vulgaris	L	L	L	L	L	L	L	L	L	L	L	L	L	L	L	L	L	L	L	L	L	L	L	L
Barbarea stricta	L	L	L	L	L	L	L	L	L	L	L	L	L	L	L	L	L	L	L	L	L	L	L	L
Barbarea verna	W	W	L	L	L	L	W	W	L	L	W	L	W	W	L	L	W	W	W	W	W	L	W	W
Barbarea intermedia	W	W	L	L	L	L	W	W	L	L	L	L	W	W	L	L	L	L	W	W	L	L	L	L
Barbarea bracteosa	L	L	W	L	L	L	L	L	W	L	L	L	L	L	W	L	L	L	L	L	W	L	L	L
Barbarea balcana	W	W	W	W	L	L	W	W	W	W	W	L	W	L	W	W	L	L	W	W	W	W	W	L
Sisymbrella aspera	L	L	L	L	L	L	L	L	L	L	L	L	L	L	L	L	L	L	L	L	L	L	L	L
Rorippa austriaca	L	L	W	W	L	L	L	L	W	W	W	L	L	L	W	W	W	L	L	L	W	W	W	W
Rorippa amphibia	W	W	W	W	L	L	W	W	W	W	L	L	W	W	W	W	W	L	W	W	W	W	W	L
Rorippa sylvestris	W	W	W	W	L	L	W	W	W	W	L	L	W	W	W	W	L	L	W	W	W	W	L	L
Rorippa prolifera	W	W	W	W	L	W	W	W	W	W	W	W	W	W	W	W	L	W	W	W	W	W	W	W
Rorippa islandica	W	L	L	L	L	L	W	L	L	L	L	L	W	L	L	L	L	L	W	L	L	L	L	L
Rorippa palustris	L	L	L	L	L	L	L	L	L	L	L	L	L	L	L	L	L	L	L	L	L	L	L	L
Rorippa pyrenaica	L	L	L	L	L	L	L	L	L	L	L	L	L	L	L	L	L	L	L	L	L	L	L	L
Rorippa lippizensis	W	W	W	W	W	W	W	W	W	W	W	W	W	W	W	W	W	W	W	W	W	W	W	W
Rorippa nasturtium-aquaticum	W	W	W	W	W	W	W	W	W	W	W	W	W	W	W	W	W	W	W	W	W	W	W	W
Rorippa microphylla	W	W	L	L	L	L	W	W	L	L	L	L	W	W	L	L	L	L	W	W	L	L	L	L
Armoracia rusticana	L	L	L	L	L	L	L	L	L	L	L	L	L	L	L	L	L	L	L	L	L	L	L	L
Armoracia macrocarpa	L	L	L	L	L	L	L	L	L	L	L	L	L	L	L	L	L	L	L	L	L	L	L	L
Cardamine bulbifera	L	L	W	L	L	L	L	L	W	L	L	L	L	L	W	L	L	L	L	L	W	L	L	L
Cardamine heptaphylla	L	L	L	L	L	L	L	L	L	L	L	L	L	L	L	L	L	L	L	L	L	L	L	L
Cardamine pentaphyllos	L	L	L	L	L	L	L	L	L	L	L	L	L	L	L	L	L	L	L	L	L	L	L	L
Cardamine kitaibelii	W	L	W	L	L	L	W	L	W	L	W	L	W	L	W	L	W	L	W	L	W	L	W	L
Cardamine enneaphyllos	L	L	W	L	L	L	L	L	W	L	L	L	L	L	W	L	L	L	L	L	W	L	L	L
Cardamine glanduligera	L	L	W	L	L	L	L	L	W	L	L	L	L	L	W	L	L	L	L	L	W	L	L	L
Cardamine waldsteinii	L	L	W	W	L	L	L	L	W	W	W	L	L	L	W	W	L	L	L	L	W	W	L	L
Cardamine trifolia	L	L	W	W	L	L	L	L	W	W	W	L	L	L	W	W	W	L	L	L	W	W	W	L
Cardamine amara	L	L	L	L	L	L	L	L	L	L	L	L	L	L	L	L	L	L	L	L	L	L	L	L
Cardamine raphanifolia	L	L	L	L	L	L	L	L	W	L	L	L	L	L	L	L	L	L	L	L	W	L	L	L
Cardamine pratensis group	L	L	L	L	L	L	L	L	L	L	L	L	L	L	L	L	L	L	L	L	L	L	L	L
Cardamine nymanii	L	L	L	L	L	L	L	L	L	L	L	L	L	L	L	L	L	L	L	L	L	L	L	L
Cardamine pratensis	L	W	L	L	L	L	W	W	L	L	L	L	W	W	L	L	L	L	W	W	L	L	L	L
Cardamine udicola	W	W	L	L	L	L	W	W	L	L	L	L	W	W	L	L	L	L	W	W	L	L	L	L
Cardamine plumieri	L	L	L	L	L	L	L	L	L	L	L	L	L	L	L	L	L	L	L	L	L	L	L	L
Cardamine glauca	L	L	W	W	L	L	L	L	W	W	L	L	L	L	W	W	L	L	L	L	W	W	L	L
Cardamine resedifolia	L	L	L	L	L	L	L	L	L	L	L	L	L	L	L	L	L	L	L	L	L	L	L	L
Cardamine bellidifolia	L	L	L	L	L	L	L	L	L	L	L	L	L	L	L	L	L	L	L	L	L	L	L	L
Cardamine maritima	W	W	W	W	W	W	W	W	W	W	W	W	W	W	W	W	W	W	W	W	W	W	W	W
Cardamine carnosa	L	L	W	W	L	L	L	L	W	W	L	L	L	L	W	W	L	L	L	L	W	W	L	L
Cardamine graeca	W	W	W	W	W	L	W	W	W	W	W	L	W	W	W	W	W	L	W	W	W	W	W	W
Cardamine chelidonia	W	W	W	W	W	W	W	W	W	W	W	W	W	W	W	W	W	W	W	W	W	W	W	W
Cardamine parviflora	L	L	L	L	L	L	L	L	L	L	L	L	L	L	L	L	L	L	W	L	L	L	L	L
Cardamine impatiens	L	L	W	W	L	L	L	L	W	W	L	L	L	L	W	W	L	L	W	L	W	W	L	L
Cardamine flexuosa	W	W	L	L	L	L	W	W	L	L	L	L	W	W	L	L	L	L	W	W	L	L	L	L
Cardamine hirsuta	W	W	L	L	L	L	W	W	L	L	W	W	W	W	L	L	W	W	W	W	L	L	W	W
Cardaminopsis arenosa	L	L	L	L	L	L	L	L	L	L	L	L	L	L	W	L	L	L	L	L	L	L	L	L
Cardaminopsis petraea	L	L	L	L	L	L	L	L	L	L	L	L	L	L	L	L	L	L	L	L	L	L	L	L
Cardaminopsis halleri	L	L	L	L	L	L	L	L	L	L	L	L	L	L	W	L	L	L	L	L	W	L	L	L
Arabis glabra	L	L	L	L	L	L	L	L	L	L	L	L	L	L	L	L	L	L	L	L	L	L	L	L
Arabis brassica	L	L	L	L	L	L	L	L	L	L	L	L	L	L	L	L	L	L	L	L	L	L	L	L
Arabis planisiliqua	L	L	L	L	L	L	L	L	L	L	L	L	L	L	L	L	L	L	L	L	L	L	L	L
Arabis sagittata	W	L	W	W	W	L	W	L	W	W	W	W	W	L	W	W	W	W	W	L	W	W	W	W
Arabis stenocarpa	L	L	L	L	L	L	L	L	L	L	L	L	L	L	L	L	L	L	L	L	L	L	L	L
Arabis hirsuta	L	L	L	L	L	L	L	L	L	L	L	L	L	L	L	L	L	L	L	L	L	L	L	L
Arabis sudetica	L	L	L	L	L	L	L	L	L	L	L	L	L	L	L	L	L	L	L	L	L	L	L	L
Arabis ciliata	L	L	L	L	L	L	L	L	L	L	L	L	L	L	L	L	L	L	L	L	L	L	L	L
Arabis serpillifolia	W	L	W	L	L	L	W	L	W	L	L	L	W	L	W	L	L	L	W	L	W	L	L	L
Arabis collina	L	L	W	W	W	W	L	L	W	W	W	W	L	L	W	W	W	W	W	L	W	W	W	W
Arabis turrita	W	W	W	W	W	L	W	W	W	W	W	W	W	W	W	W	W	W	W	W	W	W	W	W
Arabis auriculata	L	L	L	L	L	L	L	L	L	L	L	L	L	L	L	L	L	L	L	L	L	L	L	L
Arabis nova	L	L	L	L	L	L	L	L	L	L	L	L	L	L	L	L	L	L	L	L	L	L	L	L
Arabis parvula	L	L	L	L	L	L	L	L	L	L	L	L	L	L	L	L	L	L	L	L	L	L	L	L
Arabis verna	W	W	W	W	W	W	W	W	W	W	W	W	W	W	W	W	W	W	W	W	W	W	W	W
Arabis procurrens	W	L	W	L	L	L	W	L	W	L	L	L	W	L	W	L	L	L	W	L	W	L	L	L
Arabis scopoliana	W	L	W	W	W	W	W	L	W	W	W	W	W	L	W	W	W	W	W	L	W	W	W	W
Arabis bryoides	L	L	L	L	L	L	L	L	L	L	L	L	L	L	W	L	L	L	L	L	W	L	L	L
Arabis scabra	L	L	L	L	L	L	L	L	L	L	L	L	L	L	L	L	L	L	L	L	L	L	L	L
Arabis caerulea	L	L	L	L	L	L	L	L	L	L	L	L	L	L	L	L	L	L	L	L	L	L	L	L
Arabis stellulata	L	L	L	L	L	L	L	L	L	L	L	L	L	L	L	L	L	L	L	L	L	L	L	L
Arabis pumila	L	L	L	L	L	L	L	L	L	L	L	L	L	L	L	L	L	L	L	L	L	L	L	L
Arabis soyeri	L	L	L	L	L	L	L	L	L	L	L	L	L	L	L	L	L	L	L	L	L	L	L	L
Arabis alpina	L	L	L	L	L	L	L	L	L	L	L	L	L	L	L	L	L	L	L	L	L	L	L	L
Aubrieta deltoidea	L	L	L	L	L	L	L	L	L	L	L	L	L	L	L	L	L	L	L	L	L	L	L	L
Aubrieta columnae	L	L	L	L	L	L	L	L	L	L	L	L	L	L	L	L	L	L	L	L	L	L	L	L
Aubrieta gracilis	L	L	L	L	L	L	L	L	L	L	L	L	L	L	L	L	L	L	L	L	L	W	L	L
Lunaria rediviva	L	L	L	L	L	L	L	L	L	L	L	L	L	L	W	L	L	L	L	L	W	L	L	L
Lunaria annua	W	L	L	L	L	L	W	L	L	L	L	L	W	L	L	L	L	L	W	L	L	L	L	L
Peltaria alliacea	L	L	W	W	W	W	L	L	W	W	W	W	L	L	W	W	W	W	L	L	W	W	W	W
Alyssoides utriculata	W	L	W	W	W	W	W	L	W	W	W	W	W	L	W	W	W	W	W	L	W	W	W	W
Alyssum lapeyrousianum	L	L	L	L	L	L	L	L	L	L	L	L	L	L	L	L	L	L	L	L	L	L	L	L
Alyssum spinosum	L	L	L	L	L	L	L	L	L	L	L	L	L	L	L	L	L	L	L	L	L	L	L	L
Alyssum linifolium	W	W	L	L	L	L	W	W	L	L	L	L	W	W	L	L	L	L	W	W	L	L	L	L
Alyssum alyssoides	L	L	L	L	L	L	L	L	L	L	L	L	L	L	L	L	L	L	L	L	L	L	L	L
Alyssum granatense	L	L	L	L	L	L	L	L	L	L	L	L	L	L	L	L	L	L	L	L	L	L	L	L
Alyssum turkestanicum	W	W	W	W	L	L	W	W	W	W	L	L	W	W	W	W	L	L	W	W	W	W	L	L
Alyssum foliosum	L	L	W	W	L	L	L	L	W	W	L	L	L	L	W	W	L	L	L	L	W	W	L	L
Alyssum minutum	L	L	W	W	L	L	L	L	W	W	L	L	L	L	W	W	L	L	L	L	W	W	L	L
Alyssum umbellatum	W	W	W	W	W	W	W	W	W	W	W	W	W	W	W	W	W	L	W	W	W	W	W	W
Alyssum campestre	W	W	W	W	W	W	W	W	W	W	W	W	W	W	W	W	W	W	W	W	W	W	W	W
Alyssum siculum	L	L	W	W	L	L	L	L	W	W	L	L	L	L	W	W	L	L	L	L	W	W	L	L
Alyssum hirsutum	L	L	L	L	L	L	L	L	L	L	L	L	L	L	L	L	L	L	L	L	L	L	L	L
Alyssum repens	L	L	W	W	L	L	L	L	W	W	L	L	L	L	W	W	L	L	L	L	W	W	L	L
Alyssum scardicum	L	L	L	L	L	L	L	L	L	W	L	L	L	L	L	L	L	L	L	L	L	W	L	L
Alyssum montanum	L	L	W	L	L	L	L	L	W	L	L	L	L	L	W	L	L	L	L	L	W	L	L	L
Alyssum diffusum	W	L	L	L	L	L	W	L	L	L	L	L	W	L	L	L	L	L	W	L	L	L	L	L
Alyssum murale	L	W	W	W	W	W	L	W	W	W	W	W	L	L	W	W	L	L	L	W	W	W	W	W
Alyssum bertolonii	L	L	L	L	L	L	L	L	L	L	L	L	L	L	L	L	L	L	L	L	L	L	L	L
Alyssum corymbosoides	W	L	W	W	L	L	W	L	W	W	L	L	L	L	W	W	L	L	L	L	W	W	L	L
Alyssum obtusifolium	L	L	L	L	L	L	L	L	L	L	L	L	L	L	L	L	L	L	L	L	L	L	L	L
Alyssum tortuosum	L	L	L	L	L	L	L	L	L	L	L	L	L	L	L	L	L	L	L	L	L	L	L	L
Alyssum serpyllifolium	L	L	L	L	L	L	L	L	L	L	L	L	L	L	L	L	L	L	L	L	L	L	L	L
Fibigia clypeata	L	L	W	W	L	L	L	L	W	W	L	L	L	L	W	W	L	L	L	L	W	W	W	L
Berteroa obliqua	W	W	W	W	W	W	W	W	W	W	W	W	W	W	W	W	W	W	W	W	W	W	W	W
Berteroa mutabilis	W	W	W	W	W	W	W	W	W	W	W	W	W	W	W	W	W	W	W	W	W	W	W	W
Berteroa incana	L	L	L	L	L	L	L	L	L	L	L	L	L	L	L	L	L	L	L	L	L	L	L	L
Aurinia corymbosa	L	L	L	W	L	L	L	L	W	W	L	L	L	L	L	W	L	L	L	L	W	W	L	L
Aurinia petraea	W	L	W	W	W	W	W	L	W	W	W	W	W	L	W	W	W	W	W	L	W	W	W	W
Aurinia saxatilis	L	L	W	W	L	L	L	L	W	W	L	L	L	L	W	W	L	L	L	L	W	W	L	L
Aurinia sinuata	W	L	W	W	W	L	W	L	W	W	W	L	W	L	W	W	W	W	W	L	W	W	W	W
Lobularia maritima	W	W	L	W	W	W	W	W	L	W	W	W	W	W	L	W	W	W	W	W	L	W	W	W
Clypeola jonthlaspi	L	L	W	L	L	L	L	L	W	L	L	L	L	L	W	L	L	L	L	L	L	L	L	L
Draba aizoides	L	L	L	L	L	L	L	L	L	L	L	L	L	L	L	L	L	L	L	L	L	L	L	L
Draba hoppeana	L	L	L	L	L	L	L	L	L	L	L	L	L	L	L	L	L	L	L	L	L	L	L	L
Draba aspera	L	L	W	L	L	L	L	L	W	L	W	L	L	L	W	L	W	L	W	L	W	L	W	L
Draba lasiocarpa	W	L	W	W	L	L	W	L	W	W	L	L	W	L	W	W	L	L	W	L	W	W	W	L
Draba hispanica	W	L	L	L	L	L	W	L	L	L	L	L	W	L	L	L	L	L	W	L	L	L	L	L
Draba dedeana	W	L	L	L	L	L	W	L	L	L	L	L	W	L	L	L	L	L	W	L	L	L	L	L
Draba alpina	L	L	L	L	L	L	L	L	L	L	L	L	L	L	L	L	L	L	L	L	L	L	L	L
Draba nivalis	L	L	L	L	L	L	L	L	L	L	L	L	L	L	L	L	L	L	L	L	L	L	L	L
Draba norvegica	W	L	L	L	L	L	W	L	L	L	L	L	L	L	L	L	L	L	L	L	L	L	L	L
Draba siliquosa	L	L	L	L	L	L	L	L	L	L	L	L	L	L	L	L	L	L	L	L	L	L	L	L
Draba dubia	L	L	L	L	L	L	L	L	L	L	L	L	L	L	L	L	L	L	L	L	L	L	L	L
Draba tomentosa	L	L	L	L	L	L	L	L	L	L	L	L	L	L	L	L	L	L	L	L	L	L	L	L
Draba fladnizensis	L	L	L	L	L	L	L	L	L	L	L	L	L	L	L	L	L	L	L	L	L	L	L	L
Draba lactea	L	L	L	L	L	L	L	L	L	L	L	L	L	L	L	L	L	L	L	L	L	L	L	L
Draba daurica	L	L	L	L	L	L	L	L	L	L	L	L	L	L	L	L	L	L	L	L	L	L	L	L
Draba incana	L	L	L	L	L	L	L	L	L	L	L	L	L	L	L	L	L	L	L	L	L	L	L	L
Draba muralis	L	L	L	L	L	L	L	L	L	L	L	L	L	L	L	L	L	L	L	L	L	L	L	L
Draba nemorosa	L	L	L	L	L	L	L	L	L	L	L	L	L	L	L	L	L	L	L	L	L	L	L	L
Erophila verna s.lat.	L	W	L	L	L	L	L	W	L	L	L	L	L	W	L	L	L	L	L	W	L	L	L	L
Petrocallis pyrenaica	L	L	L	L	L	L	L	L	L	L	L	L	L	L	L	L	L	L	L	L	L	L	L	L
Cochlearia danica	L	W	L	L	L	L	L	W	L	L	L	L	L	L	L	L	L	L	L	L	L	L	L	L
Cochlearia pyrenaica	L	L	L	L	L	L	L	L	L	L	L	L	L	L	L	L	L	L	L	L	L	L	L	L
Cochlearia officinalis	L	L	L	L	L	L	L	L	L	L	L	L	L	L	L	L	L	L	L	L	L	L	L	L
Cochlearia scotica	W	W	L	L	L	L	W	W	L	L	L	L	W	W	L	L	L	L	W	W	L	L	L	L
Cochlearia anglica	W	W	L	L	L	L	W	W	L	L	L	L	W	W	L	L	L	L	W	W	L	L	L	L
Cochlearia glastifolia	L	L	L	L	L	L	L	L	L	L	L	L	L	L	L	L	L	L	L	L	L	L	L	L
Kernera saxatilis	L	L	L	L	L	L	L	L	L	L	L	L	L	L	L	L	L	L	L	L	L	L	L	L
Camelina sativa	L	L	L	L	L	L	L	L	L	L	L	L	L	L	L	L	L	L	L	L	L	L	L	L
Camelina microcarpa	L	L	L	L	L	L	L	L	L	L	L	L	L	L	L	L	L	L	L	L	L	L	L	L
Camelina rumelica	L	L	L	W	L	L	L	L	W	W	L	L	L	L	L	L	L	L	L	L	L	L	L	L
Camelina alyssum	L	W	W	W	L	L	L	W	W	W	L	L	L	W	W	W	L	L	L	W	W	W	L	L
Neslia paniculata	L	L	L	L	L	L	L	L	L	L	L	L	L	L	L	L	L	L	L	L	L	L	L	L
Capsella bursa-pastoris	L	L	L	L	L	L	L	L	L	L	L	L	L	L	L	L	L	L	L	L	L	L	L	L
Capsella rubella	W	W	W	W	W	W	W	W	W	W	W	W	W	W	W	W	W	W	W	W	W	W	W	W
Pritzelago alpina	L	L	L	L	L	L	L	L	L	L	L	L	L	L	L	L	L	L	L	L	L	L	L	L
Hymenolobus procumbens	W	W	W	W	W	W	W	W	W	W	W	W	W	W	W	W	W	W	W	W	W	W	L	L
Hornungia petraea	L	L	L	L	L	L	L	L	L	L	L	L	L	L	L	L	L	L	L	L	L	L	L	L
Jonopsidium abulense	L	L	L	L	L	L	L	L	L	L	L	L	L	L	L	L	L	L	L	L	L	L	L	L
Teesdalia nudicaulis	L	L	L	L	L	L	L	L	L	L	L	L	L	L	L	L	L	L	L	L	L	L	L	L
Teesdalia coronopifolia	L	L	L	L	L	L	L	L	L	L	L	L	L	L	L	L	L	L	L	L	L	L	L	L
Thlaspi arvense	L	L	L	L	L	L	L	L	L	L	L	L	L	L	L	L	L	L	L	L	L	L	L	L
Thlaspi alliaceum	W	W	W	W	L	L	W	W	W	W	W	L	W	W	W	W	W	L	W	W	W	W	W	L
Thlaspi perfoliatum	W	L	W	W	W	W	W	L	W	W	W	W	W	L	W	W	W	W	W	L	W	W	W	W
Thlaspi caerulescens	L	L	L	L	L	L	L	L	L	L	L	L	L	L	L	L	L	L	L	L	L	L	L	L
Thlaspi stenopterum	L	L	L	L	L	L	L	L	L	L	L	L	L	L	L	L	L	L	L	L	L	L	L	L
Thlaspi rivale	L	L	W	W	L	L	L	L	W	W	L	L	L	L	W	W	L	L	L	L	W	W	L	L
Thlaspi praecox	W	W	W	W	W	W	W	W	W	W	W	W	W	W	W	W	W	W	W	W	W	W	W	W
Thlaspi goesingense	W	W	L	L	L	L	W	W	L	L	L	L	W	L	L	L	L	L	W	L	L	L	L	L
Thlaspi ochroleucum	L	L	W	W	L	L	L	L	W	W	L	L	L	L	W	W	L	L	L	L	W	W	L	L
Thlaspi montanum	L	L	L	L	L	L	L	L	L	L	L	L	L	L	L	L	L	L	L	L	L	L	L	L
Thlaspi kovatsii	W	W	W	L	L	L	W	W	W	L	W	L	W	W	W	L	W	L	W	W	W	L	W	L
Thlaspi rotundifolium	L	L	L	L	L	L	L	L	L	L	L	L	L	L	L	L	L	L	L	L	L	L	L	L
Aethionema saxatile	L	L	W	W	W	L	L	L	W	W	W	L	L	L	W	W	W	L	L	L	W	W	W	L
Iberis semperflorens	W	W	W	W	W	W	W	W	W	W	W	W	W	W	W	W	W	W	W	W	W	W	W	W
Iberis sempervirens	L	L	W	W	W	L	L	L	W	W	W	L	L	L	W	W	W	W	L	L	W	W	W	W
Iberis saxatilis	L	L	L	L	L	L	L	L	L	L	L	L	L	L	L	L	L	L	L	L	L	L	L	L
Iberis ciliata	L	L	L	L	L	L	L	L	L	L	L	L	L	L	L	L	L	L	L	L	L	L	L	L
Iberis carnosa	W	L	L	L	L	L	W	L	L	L	L	L	W	L	L	L	L	L	W	L	L	L	L	L
Iberis amara	L	L	L	L	L	L	L	L	L	L	L	L	L	L	L	L	L	L	L	L	L	L	L	L
Iberis linifolia	L	L	L	L	L	L	L	L	L	L	L	L	L	L	L	L	L	L	L	L	L	L	L	L
Iberis umbellata	W	W	W	W	W	W	W	W	W	W	W	W	W	W	W	W	W	L	W	W	W	W	W	W
Iberis pinnata	L	L	W	L	L	L	L	L	W	L	L	L	L	L	W	L	L	L	L	L	W	L	L	L
Iberis pectinata	W	L	W	L	W	L	W	L	W	L	W	L	W	L	W	L	W	L	W	L	W	L	W	L
Biscutella laevigata	L	L	L	L	L	L	L	L	L	L	L	L	L	L	L	L	L	L	L	L	L	L	L	L
Biscutella sempervirens	W	W	W	W	W	W	W	W	W	W	W	W	W	W	W	W	W	W	W	W	W	W	W	W
Biscutella coronopifolia	L	L	L	L	L	L	L	L	L	L	L	L	L	L	L	L	L	L	L	L	L	L	L	L
Biscutella lusitanica	L	L	L	L	L	L	L	L	L	L	L	L	L	L	L	L	L	L	L	L	L	L	L	L
Biscutella intermedia	L	L	L	L	L	L	L	L	L	L	L	L	L	L	L	L	L	L	L	L	L	L	L	L
Biscutella valentina	L	L	L	L	L	L	L	L	L	L	L	L	L	L	L	L	L	L	L	L	L	L	L	L
Biscutella maritima	W	W	W	W	W	W	W	W	W	W	W	W	W	W	W	W	W	W	W	W	W	W	W	W
Biscutella didyma	W	W	W	W	W	W	W	W	W	W	W	W	W	W	W	W	W	W	W	W	W	W	W	W
Biscutella auriculata	L	L	L	L	L	L	L	L	L	L	L	L	L	L	L	L	L	L	L	L	L	L	L	L
Biscutella cichoriifolia	W	W	W	W	W	W	W	W	W	W	W	W	W	W	W	W	W	W	W	W	W	W	W	W
Lepidium campestre	W	W	L	L	L	L	W	W	L	L	L	L	W	W	L	L	L	L	W	W	L	L	L	L
Lepidium villarsii	L	L	L	L	L	L	L	L	L	L	L	L	L	L	L	L	L	L	L	L	L	L	L	L
Lepidium heterophyllum	L	W	L	L	L	L	L	W	L	L	L	L	L	W	L	L	L	L	L	W	L	L	L	L
Lepidium hirtum	L	L	L	L	L	L	L	L	L	L	L	L	L	L	L	L	L	L	L	L	L	L	L	L
Lepidium subulatum	W	L	L	L	L	L	W	W	L	L	L	L	W	L	L	L	L	L	W	L	L	L	L	L
Lepidium virginicum	W	W	W	W	W	L	W	W	W	W	W	W	W	W	W	W	W	W	W	W	W	W	W	W
Lepidium densiflorum	L	L	L	L	L	L	L	L	L	L	L	L	L	L	L	L	L	L	L	L	L	L	L	L
Lepidium ruderale	L	L	L	L	L	L	L	L	L	L	L	L	L	L	L	L	L	L	L	L	L	L	L	L
Lepidium perfoliatum	L	W	W	W	L	L	L	W	W	W	L	L	L	L	W	W	L	L	L	L	W	W	L	L
Lepidium cartilagineum	L	L	L	L	L	L	L	L	L	L	L	L	L	L	L	L	L	L	L	L	L	L	L	L
Lepidium latifolium	L	L	L	L	L	L	L	L	L	L	L	L	L	L	L	L	L	L	L	L	L	L	L	L
Lepidium graminifolium	W	W	W	W	W	W	W	W	W	W	W	W	W	W	W	W	W	W	W	W	W	W	W	W
Cardaria draba	W	W	W	W	W	W	W	W	W	W	W	W	W	W	W	W	W	W	W	W	W	W	W	W
Coronopus squamatus	W	W	W	W	W	W	W	W	W	W	W	W	W	W	W	W	W	W	W	W	W	W	W	W
Coronopus didymus	W	W	W	W	W	W	W	W	W	W	W	W	W	W	W	W	W	W	W	W	W	W	W	W
Subularia aquatica	L	L	L	L	L	L	L	L	L	L	L	L	L	L	L	L	L	L	L	L	L	L	L	L
Conringia orientalis	L	L	W	L	L	L	L	L	W	L	L	L	L	L	W	L	L	L	L	L	L	L	L	L
Conringia austriaca	W	W	W	W	L	L	W	W	W	W	L	L	W	W	W	W	L	L	W	W	W	W	L	L
Moricandia arvensis	W	W	L	L	L	L	W	W	W	L	L	L	W	W	W	L	L	L	W	W	L	L	L	L
Moricandia moricandioides	W	W	L	L	L	L	W	W	W	L	L	L	W	W	W	L	L	L	W	W	L	L	L	L
Diplotaxis catholica	W	W	L	L	W	W	W	W	L	L	W	W	W	W	L	L	W	W	W	W	W	W	W	W
Diplotaxis harra	W	W	L	L	L	L	W	W	L	L	L	L	W	W	L	L	L	L	W	W	L	L	L	L
Diplotaxis tenuifolia	W	W	W	W	W	W	W	W	W	W	W	W	W	W	W	W	W	W	W	W	W	W	W	W
Diplotaxis erucoides	W	W	W	W	W	W	W	W	W	W	W	W	W	W	W	W	W	W	W	W	W	W	W	W
Diplotaxis virgata	W	W	W	W	W	W	W	W	W	W	W	W	W	W	W	W	W	W	W	W	W	W	W	W
Diplotaxis viminea	W	W	W	W	W	W	W	W	W	W	W	W	W	W	W	W	W	W	W	W	W	W	W	W
Diplotaxis muralis	W	W	W	W	W	W	W	W	W	W	W	W	W	W	W	W	W	W	W	W	W	W	W	W
Brassica elongata	W	W	L	L	L	L	W	W	L	L	L	L	L	L	L	L	L	L	L	L	L	L	L	L
Brassica cretica	W	W	W	W	W	W	W	W	W	W	W	W	W	W	W	W	W	W	W	W	W	W	W	W
Brassica oleracea	W	W	L	L	L	L	W	W	L	L	L	L	W	W	L	L	L	L	W	W	L	L	L	L
Brassica rapa	L	L	L	L	L	L	L	L	L	L	L	L	L	L	L	L	L	L	L	L	L	L	L	L
Brassica juncea	L	L	L	L	L	L	L	L	L	L	L	L	L	L	L	L	L	L	L	L	L	L	L	L
Brassica fruticulosa	W	W	W	W	W	W	W	W	W	W	W	W	W	W	W	W	W	W	W	W	W	W	W	W
Brassica barrelieri	L	L	L	L	L	L	L	L	L	L	L	L	L	L	L	L	L	L	L	L	L	L	L	L
Brassica oxyrrhina	W	W	W	W	W	W	W	W	W	W	W	W	W	W	W	W	W	W	W	W	W	W	W	W
Brassica tournefortii	W	W	W	W	W	W	W	W	W	W	W	W	W	W	W	W	W	W	W	W	W	W	W	W
Brassica nigra	W	W	W	W	W	L	W	W	W	W	W	W	W	W	W	W	W	W	W	W	W	W	W	W
Brassica repanda	L	L	L	L	L	L	L	L	L	L	L	L	L	L	L	L	L	L	L	L	L	L	L	L
Sinapis arvensis	W	W	L	L	L	L	L	W	L	L	L	L	W	W	L	L	L	L	W	W	L	L	L	L
Sinapis pubescens	W	W	W	W	W	W	W	W	W	W	W	W	W	W	W	W	W	W	W	W	W	W	W	W
Sinapis alba	W	W	W	L	W	L	W	W	W	L	W	L	W	W	W	L	W	L	W	W	W	L	W	L
Eruca vesicaria	W	W	W	W	W	W	W	W	W	W	W	W	W	W	W	W	W	W	W	W	W	W	W	W
Erucastrum virgatum	W	W	L	L	L	L	W	W	L	L	L	L	W	W	L	L	L	L	W	L	L	L	L	L
Erucastrum nasturtiifolium	L	L	L	L	L	L	L	L	L	L	L	L	L	L	L	L	L	L	L	L	L	L	L	L
Erucastrum gallicum	L	L	L	L	L	L	L	L	L	L	L	L	L	L	L	L	L	L	L	L	L	L	L	L
Coincya monensis	L	W	L	L	L	L	L	W	L	L	L	L	W	W	L	L	L	L	W	W	L	L	L	L
Hirschfeldia incana	W	W	W	W	W	W	W	W	W	W	W	W	W	W	W	W	W	W	W	W	W	W	W	W
Carrichtera annua	W	W	L	L	L	L	W	W	L	L	L	L	W	W	L	L	L	L	W	W	L	L	L	L
Succowia balearica	L	L	L	L	L	L	L	L	L	L	L	L	L	L	L	L	L	L	L	L	L	L	L	L
Cakile maritima	W	W	L	L	W	L	W	W	L	L	W	L	W	W	L	L	L	L	W	W	L	L	L	L
Rapistrum perenne	L	L	L	L	L	L	L	L	L	L	L	L	L	L	L	L	L	L	L	L	L	L	L	L
Rapistrum rugosum	W	W	W	L	W	W	W	W	W	L	W	W	W	W	W	L	W	W	W	W	W	W	W	W
Crambe maritima	L	L	L	L	L	L	L	L	L	L	L	L	L	L	L	L	L	L	L	L	L	L	L	L
Crambe tataria	W	L	W	W	L	L	W	L	W	W	L	L	W	L	W	W	W	L	W	L	W	W	W	L
Crambe hispanica	W	W	W	W	W	W	W	W	W	W	W	W	W	W	W	W	W	W	W	W	W	W	W	W
Calepina irregularis	W	L	W	W	W	W	W	L	W	W	W	W	W	L	W	W	W	W	W	L	W	W	W	W
Raphanus raphanistrum	W	W	L	L	L	L	W	W	L	L	L	L	W	W	L	L	W	W	W	W	L	L	W	W
