# Supplementary material for: Climate change threatens European conservation areas
Source: Ecol Lett. 2011 May;14(5):484–92. doi: 10.1111/j.1461-0248.2011.01610.x (PMC3116148; doi:10.1111/j.1461-0248.2011.01610.x)
Supplement: Supplementary file 7 [file ele0014-0484-SD7.xls]

## Sheet: PA
	A1FI						A2						B1						B2
	2020		2050		2080		2020		2050		2080		2020		2050		2080		2020		2050		2080
species	in	out	in	out	in	out	in	out	in	out	in	out	in	out	in	out	in	out	in	out	in	out	in	out
Emys orbicularis	W	W	W	W	W	W	W	W	W	W	W	W	W	W	W	W	W	W	W	W	W	W	W	W
Mauremys leprosa	W	W	L	L	L	L	W	W	W	L	L	L	W	W	W	L	W	L	W	W	W	L	W	L
Mauremys caspica	W	L	W	W	W	W	W	W	W	W	W	W	W	L	W	W	W	W	W	W	W	W	W	W
Testudo graeca	W	W	W	W	W	W	W	W	W	W	W	W	W	W	W	W	W	W	W	W	W	W	W	W
Testudo hermanni	W	W	W	W	W	W	W	W	W	W	W	W	W	W	W	W	W	W	W	W	W	W	W	W
Testudo marginata	L	L	W	W	W	W	L	L	W	W	W	W	L	L	W	W	W	L	L	L	W	W	W	W
Anguis fragilis	W	W	L	L	L	L	W	W	L	L	L	L	W	W	L	L	L	L	W	W	L	L	L	L
Pseudopus apodus	W	W	W	W	W	W	W	W	W	W	W	W	W	W	W	W	W	W	W	W	W	W	W	W
Chamaeleo chamaeleon	W	W	W	W	W	W	W	W	W	W	W	W	W	W	W	W	W	W	W	W	W	W	W	W
Cyrtodactylus kotschyi	W	W	W	W	W	W	W	W	W	W	W	W	L	W	W	W	W	W	W	W	W	W	W	W
Hemidactylus turcicus	W	W	W	W	W	W	W	W	W	W	W	W	W	W	W	W	W	W	W	W	W	W	W	W
Phyllodactylus europaeus	W	L	L	L	W	L	W	L	L	L	W	L	W	L	L	L	W	L	W	L	L	L	W	L
Tarentola mauritanica	W	W	W	L	W	W	W	W	W	L	W	W	W	W	W	W	W	W	W	W	W	W	W	W
Acanthodactylus erythrurus	W	W	L	L	L	L	W	W	L	L	L	L	W	W	L	W	L	L	W	W	L	L	L	L
Algyroides fitzingeri	L	L	L	L	L	L	L	L	L	L	L	L	L	L	L	L	L	L	L	L	L	L	L	L
Algyroides nigropunctatus	W	W	W	W	W	W	W	W	W	W	W	W	W	W	W	W	W	W	W	W	W	W	W	W
Lacerta monticola	L	L	L	L	L	L	L	L	L	L	L	L	L	L	L	L	L	L	L	L	L	L	W	L
Lacerta vivipara	L	L	L	L	L	L	L	L	L	L	L	L	L	L	L	L	L	L	L	L	L	L	L	L
Lacerta lepida	W	L	L	L	L	L	W	L	L	L	L	L	W	L	L	L	L	L	W	L	L	L	L	L
Lacerta agilis	L	L	L	L	L	L	L	L	L	L	L	L	L	L	L	L	L	L	L	L	L	L	L	L
Lacerta praticola	W	W	W	L	W	L	W	W	W	L	W	L	W	W	W	L	W	L	W	W	W	L	W	L
Lacerta viridis	W	W	W	W	W	W	W	W	W	W	W	W	W	W	W	W	W	W	W	W	W	W	W	W
Lacerta schreiberi	W	L	L	L	L	L	W	L	L	L	L	L	W	L	L	L	W	L	W	L	L	L	W	L
Lacerta trilineata	W	W	W	W	W	W	W	W	W	W	W	W	W	W	W	W	W	W	W	W	W	W	W	W
Podarcis sicula	W	W	W	W	W	W	W	W	W	W	W	W	W	W	W	W	W	W	W	W	W	W	W	W
Podarcis hispanica	W	L	L	L	L	L	W	L	L	L	L	L	W	L	L	L	L	L	W	L	L	L	L	L
Podarcis taurica	W	W	W	W	W	W	W	W	W	W	W	W	W	W	W	W	W	W	W	W	W	W	W	W
Podarcis tiliguerta	L	L	L	L	L	L	L	L	L	L	L	L	L	L	L	L	L	L	L	L	L	L	L	L
Podarcis bocagei	L	L	L	L	L	L	L	L	L	L	L	L	L	L	L	L	L	L	L	L	L	L	L	L
Podarcis erhardii	L	L	W	W	W	L	L	L	W	W	W	L	L	L	W	W	L	L	L	L	W	W	W	L
Podarcis melisellensis	W	W	W	W	W	W	W	W	W	W	W	W	W	W	W	W	W	W	W	W	W	W	W	W
Psammodromus hispanicus	L	W	L	L	L	L	L	W	L	L	L	L	L	W	L	L	L	L	L	W	L	L	L	L
Psammodromus algirus	W	L	L	L	L	L	W	L	L	L	L	L	W	L	L	L	L	L	W	L	L	L	L	L
Ablepharus kitaibelii	W	W	W	W	W	W	W	W	W	W	W	W	W	W	W	W	W	W	W	W	W	W	W	W
Chalcides striatus	W	W	L	L	W	W	W	W	L	L	W	W	W	W	L	L	W	W	W	W	L	L	W	W
Chalcides bedriagai	W	W	L	L	L	L	W	W	L	L	L	L	W	W	L	L	L	L	W	W	L	L	L	L
Chalcides ocellatus	W	W	W	W	W	W	W	W	W	W	W	W	W	W	W	W	W	W	W	W	W	W	W	W
Chalcides chalcides	L	W	W	W	W	W	W	W	W	W	W	W	L	W	W	W	L	W	W	W	W	W	W	W
Blanus cinereus	W	W	W	W	W	W	W	W	W	W	W	W	W	W	W	W	W	W	W	W	W	W	W	W
Eryx jaculus	W	W	W	W	W	W	W	W	W	W	W	W	W	W	W	W	W	W	W	W	W	W	W	W
Coluber caspius	W	W	W	W	W	W	W	W	W	W	W	W	W	W	W	W	W	W	W	W	W	W	W	W
Coluber viridiflavus	W	W	W	W	W	W	W	W	W	L	W	W	W	W	W	W	W	W	W	W	W	W	W	W
Coluber gemonensis	W	W	W	W	W	W	W	W	W	W	W	W	W	W	W	W	W	W	W	W	W	W	W	W
Coluber hippocrepis	W	W	W	L	W	W	W	W	L	L	W	W	W	W	W	L	W	W	W	W	L	L	W	W
Coluber najadum	W	W	W	W	W	W	W	W	W	W	W	W	W	W	W	W	W	W	W	W	W	W	W	W
Coronella girondica	L	L	L	L	L	L	L	L	L	L	L	L	L	L	L	L	W	L	L	L	L	L	L	L
Coronella austriaca	L	L	L	L	L	L	L	L	L	L	L	L	L	L	L	L	L	L	L	L	L	L	L	L
Elaphe scalaris	W	W	W	W	W	W	W	W	W	L	W	W	W	W	W	L	W	W	W	W	W	L	W	W
Elaphe longissima	L	L	W	W	W	W	W	L	W	W	W	W	L	L	W	W	W	W	W	L	W	W	W	W
Elaphe quatuorlineata	W	W	W	W	W	W	W	W	W	W	W	W	W	W	W	W	W	W	W	W	W	W	W	W
Elaphe situla	W	W	W	W	W	W	W	W	W	W	W	W	W	W	W	W	W	W	W	W	W	W	W	W
Macroprotodon cucullatus	W	W	W	W	W	W	W	W	W	W	W	W	W	W	W	W	W	W	W	W	W	W	W	W
Malpolon monspessulanus	L	L	L	L	L	L	L	L	L	L	L	L	L	L	L	L	L	L	L	L	L	L	L	L
Natrix maura	W	L	L	L	L	L	W	L	L	L	L	L	W	L	L	L	L	L	W	L	L	L	L	L
Natrix natrix	L	L	W	L	L	L	L	L	W	L	L	L	L	L	W	L	W	L	L	L	W	L	W	L
Natrix tessellata	W	W	W	W	W	W	W	W	W	W	W	W	W	W	W	W	W	W	W	W	W	W	W	W
Telescopus fallax	W	W	W	W	W	W	W	W	W	W	W	W	W	W	W	W	W	W	W	W	W	W	W	W
Typhlops vermicularis	W	W	W	W	W	W	W	W	W	W	W	W	W	W	W	W	W	W	W	W	W	W	W	W
Vipera ammodytes	L	L	W	W	W	W	L	L	W	W	W	W	L	L	W	W	W	W	W	L	W	W	W	W
Vipera aspis	W	W	W	W	W	W	W	W	W	W	W	W	W	W	W	W	W	W	W	W	W	W	W	W
Vipera berus	L	L	L	L	L	L	L	L	L	L	L	L	L	L	L	L	L	L	L	L	L	L	L	L
Vipera latasti	W	W	W	W	W	W	W	W	W	W	W	W	W	W	W	W	W	W	W	W	W	W	W	W
Vipera seoanei	W	L	L	L	L	L	W	L	L	L	L	L	W	L	L	L	L	L	W	L	L	L	L	L
Vipera ursinii	L	L	W	L	L	L	L	L	W	L	L	L	L	L	L	L	L	L	L	L	W	L	W	L

## Sheet: RN2000
	A1FI						A2						B1						B2
	2020		2050		2080		2020		2050		2080		2020		2050		2080		2020		2050		2080
species	in	out	in	out	in	out	in	out	in	out	in	out	in	out	in	out	in	out	in	out	in	out	in	out
Emys orbicularis	W	W	W	W	W	W	W	W	W	W	W	W	W	W	W	W	W	W	W	W	W	W	W	W
Mauremys leprosa	W	W	L	L	L	L	W	W	L	L	L	L	W	W	L	L	L	L	W	W	L	L	L	L
Mauremys caspica	L	L	W	W	W	W	L	L	W	W	W	W	L	L	W	W	W	W	W	W	W	W	W	W
Testudo graeca	W	W	W	W	W	W	W	W	W	W	W	W	W	W	W	W	W	W	W	W	W	W	W	W
Testudo hermanni	W	W	W	W	W	W	W	W	W	W	W	W	W	W	W	W	W	W	W	W	W	W	W	W
Testudo marginata	L	L	W	W	W	L	L	L	W	W	W	L	L	L	W	W	W	L	L	L	W	W	W	W
Anguis fragilis	L	W	L	L	L	L	L	W	L	L	L	L	W	W	L	L	L	L	W	W	L	L	L	L
Pseudopus apodus	W	W	W	W	W	W	W	W	W	W	W	W	W	W	W	W	W	W	W	W	W	W	W	W
Chamaeleo chamaeleon	W	W	W	W	W	W	W	W	W	W	W	W	W	W	W	W	W	W	W	W	W	W	W	W
Cyrtodactylus kotschyi	W	L	W	W	W	W	W	W	W	W	W	W	W	L	W	W	W	W	W	W	W	W	W	W
Hemidactylus turcicus	W	W	W	W	W	W	W	W	W	W	W	W	W	W	W	W	W	W	W	W	W	W	W	W
Phyllodactylus europaeus	W	L	L	L	L	L	W	L	L	L	L	L	W	L	L	L	L	L	W	L	L	L	L	L
Tarentola mauritanica	W	W	L	L	W	W	W	W	L	L	W	W	W	W	W	W	W	W	W	W	W	W	W	W
Acanthodactylus erythrurus	W	W	L	L	L	L	W	W	L	L	L	L	W	W	L	W	L	L	W	W	L	L	L	L
Algyroides fitzingeri	L	L	L	L	L	L	L	L	L	L	L	L	L	L	L	L	L	L	L	L	L	L	L	L
Algyroides nigropunctatus	L	L	W	W	W	W	L	L	W	W	W	W	L	L	W	W	W	W	L	L	W	W	W	W
Lacerta monticola	L	L	L	L	L	L	L	L	L	L	L	L	L	L	L	L	L	L	L	L	L	L	W	L
Lacerta vivipara	L	L	L	L	L	L	L	L	L	L	L	L	L	L	L	L	L	L	L	L	L	L	L	L
Lacerta lepida	W	L	L	L	L	L	W	L	L	L	L	L	W	L	L	L	L	L	W	L	L	L	L	L
Lacerta agilis	L	L	L	L	L	L	L	L	L	L	L	L	L	L	L	L	L	L	L	L	L	L	L	L
Lacerta praticola	W	W	W	L	L	L	W	W	W	L	L	L	W	W	W	L	L	L	W	W	W	L	L	L
Lacerta viridis	W	W	W	W	W	W	W	W	W	W	W	W	W	W	W	W	W	W	W	W	W	W	W	W
Lacerta schreiberi	L	L	L	L	L	L	L	L	L	L	L	L	L	L	L	L	L	L	L	L	L	L	W	L
Lacerta trilineata	W	W	W	W	W	W	W	W	W	W	W	W	W	W	W	W	W	W	W	W	W	W	W	W
Podarcis sicula	W	W	W	W	W	W	W	W	W	W	W	W	W	W	W	W	W	W	W	W	W	W	W	W
Podarcis hispanica	W	L	L	L	L	L	W	L	L	L	L	L	W	L	L	L	L	L	W	L	L	L	L	L
Podarcis taurica	W	W	W	W	W	W	W	W	W	W	W	W	L	L	W	W	W	W	W	W	W	W	W	W
Podarcis tiliguerta	L	L	L	L	L	L	L	L	L	L	L	L	L	L	L	L	L	L	L	L	L	L	L	L
Podarcis bocagei	L	L	L	L	L	L	L	L	L	L	L	L	L	L	L	L	L	L	L	L	L	L	L	L
Podarcis erhardii	L	L	W	W	L	L	L	L	W	W	L	L	L	L	W	W	L	L	L	L	W	W	L	L
Podarcis melisellensis	W	W	W	W	W	W	W	W	W	W	W	W	W	W	W	W	W	W	W	W	W	W	W	W
Psammodromus hispanicus	W	W	L	L	W	L	W	W	L	L	W	L	W	W	L	L	L	L	W	W	L	L	L	L
Psammodromus algirus	L	L	L	L	L	L	L	L	L	L	L	L	W	L	L	L	L	L	L	L	L	L	L	L
Ablepharus kitaibelii	W	W	W	W	W	W	W	W	W	W	W	W	W	W	W	W	W	W	W	W	W	W	W	W
Chalcides striatus	W	W	L	L	W	W	W	W	L	L	W	W	W	W	L	L	W	W	W	W	L	L	W	W
Chalcides bedriagai	W	W	L	L	L	L	W	W	L	L	L	L	W	W	L	L	L	L	W	W	L	L	L	L
Chalcides ocellatus	W	W	W	W	W	W	W	W	W	W	W	W	W	W	W	W	W	W	W	W	W	W	W	W
Chalcides chalcides	W	W	W	L	W	W	W	W	W	L	W	W	W	W	W	W	W	W	W	W	W	W	W	W
Blanus cinereus	W	W	W	W	W	W	W	W	W	W	W	W	W	W	W	W	W	W	W	W	W	W	W	W
Eryx jaculus	W	W	W	W	W	W	W	W	W	W	W	W	W	W	W	W	W	W	W	W	W	W	W	W
Coluber caspius	W	W	W	W	W	W	W	W	W	W	W	W	W	W	W	W	W	W	W	W	W	W	W	W
Coluber viridiflavus	W	W	W	W	W	W	W	W	W	W	W	W	W	W	W	W	W	W	W	W	W	W	W	W
Coluber gemonensis	W	W	W	W	W	W	W	W	W	W	W	W	W	W	W	W	W	W	W	W	W	W	W	W
Coluber hippocrepis	W	W	L	L	W	L	W	W	L	L	W	L	W	W	L	L	W	W	W	W	L	L	W	L
Coluber najadum	W	W	W	W	W	W	W	W	W	W	W	W	W	W	W	W	W	W	W	W	W	W	W	W
Coronella girondica	L	L	L	L	L	L	L	L	L	L	L	L	L	L	L	L	L	L	L	L	L	L	L	L
Coronella austriaca	L	L	L	L	L	L	L	L	L	L	L	L	L	L	L	L	L	L	L	L	L	L	L	L
Elaphe scalaris	W	W	L	W	W	W	W	W	L	W	W	W	W	W	L	W	W	W	W	W	L	L	W	W
Elaphe longissima	L	L	W	W	W	W	L	L	W	W	W	W	L	L	W	W	W	W	L	L	W	W	W	W
Elaphe quatuorlineata	W	W	W	W	W	W	W	W	W	W	W	W	W	W	W	W	W	W	W	W	W	W	W	W
Elaphe situla	W	W	W	W	W	W	W	W	W	W	W	W	W	W	W	W	W	W	W	W	W	W	W	W
Macroprotodon cucullatus	W	W	W	W	W	W	W	W	W	W	W	W	W	W	W	W	W	W	W	W	W	W	W	W
Malpolon monspessulanus	L	L	L	L	L	L	L	L	L	L	L	L	L	L	L	L	L	L	L	L	L	L	L	L
Natrix maura	L	L	L	L	L	L	L	L	L	L	L	L	L	L	L	L	L	L	L	L	L	L	L	L
Natrix natrix	L	L	L	L	L	L	L	L	L	L	L	L	L	L	L	L	L	L	L	L	L	L	L	L
Natrix tessellata	W	W	W	W	W	W	W	W	W	W	W	W	W	W	W	W	W	W	W	W	W	W	W	W
Telescopus fallax	W	W	W	W	W	W	W	W	W	W	W	W	W	W	W	W	W	W	W	W	W	W	W	W
Typhlops vermicularis	L	L	W	W	W	W	L	L	W	W	W	W	L	L	W	W	W	L	L	L	W	W	W	W
Vipera ammodytes	L	L	W	W	W	L	L	L	W	W	W	W	L	L	W	W	L	L	L	L	W	W	W	W
Vipera aspis	W	W	W	W	W	W	W	W	L	W	W	W	W	W	W	W	W	W	W	W	W	W	W	W
Vipera berus	L	L	L	L	L	L	L	L	L	L	L	L	L	L	L	L	L	L	L	L	L	L	L	L
Vipera latasti	W	W	W	W	W	W	W	W	W	W	W	W	W	W	W	W	W	W	W	W	W	W	W	W
Vipera seoanei	L	L	L	L	L	L	L	L	L	L	L	L	L	L	L	L	L	L	L	L	L	L	L	L
Vipera ursinii	L	L	L	L	L	L	L	L	W	L	L	L	L	L	L	L	W	L	L	L	L	L	W	L
